# Supplementary material for: QTL Mapping Low-Temperature Germination Ability in the Maize IBM Syn10 DH Population
Source: Plants (Basel). 2022 Jan 14;11(2):214. doi: 10.3390/plants11020214 (PMC8780824; doi:10.3390/plants11020214)
Supplement: Supplementary file 1 [file plants-11-00214-s001.zip › Table S1.xlsx]

## Sheet: Sheet1
Table S1 Candidated genes included in QTL region controlling low-temperature germination. Gene ID (B73): Gene ID derived from B73 RefGen_v4; Gene ID (Mo17): Gene derieved from Mo17 CAU gene models; Amino sequence similarity: comparison of genes' amino sequence between B73 and Mo17; Annotation: Sequence variation of Mo17 compared with B73.
Chr	QTL Symbol	Gene ID ( B73)	Gene ID (Mo17)	Amino sequence similarity （%）	Annotation (Mo17 vs B73)
1	qLTPL1-1, qLTSL1-1	Zm00001d027973	Zm00014a031996	99.44	one SNP
1	qLTPL1-1, qLTSL1-1	Zm00001d027974	--	--	--
1	qLTPL1-1, qLTSL1-1	Zm00001d027975	Zm00014a017935	92.64	large scale varitions
1	qLTPL1-1, qLTSL1-1	Zm00001d027976	Zm00014a031995	66.8	large fragment insertion
1	qLTPL1-1, qLTSL1-1	Zm00001d027977	--	--	--
1	qLTPL1-1, qLTSL1-1	Zm00001d027978	Zm00014a031990	98.97	two fragment deletion
2	qLTAGD2-1	Zm00001d007300	Zm00014a010852	62.24	one large fragment insertion
2	qLTAGD2-1	Zm00001d007301	Zm00014a010854	99.64	two SNPs
2	qLTAGD2-1	Zm00001d007302	Zm00014a010858	38.21	one large fragment deletion
2	qLTAGD2-1	Zm00001d007305	Zm00014a010869	100	--
2	qLTAGD2-1	Zm00001d007307	Zm00014a010861	81.2	one large fragment insertion
2	qLTAGD2-1	Zm00001d007308	Zm00014a028277	57.47	large scale varitions
2	qLTAGD2-1	Zm00001d007309	--	--	--
2	qLTAGD2-1	Zm00001d007310	Zm00014a010871	99.66	one variation
2	qLTAGD2-1	Zm00001d007311	Zm00014a010873	91.34	one fragment deletion and 4 variations
2	qLTAGD2-1	Zm00001d007312	Zm00014a010866	99.35	two fragment insertion and 1 varitions
2	qLTAGD2-1	Zm00001d007313	Zm00014a010867	100	--
2	qLTAGD2-1	Zm00001d007315	Zm00014a034038	36.85	one large fragment insertion
3	qLTPL3-1, qLTSL3-1	Zm00001d043165	Zm00014a001152	100	--
3	qLTPL3-1, qLTSL3-1	Zm00001d043166	Zm00014a001151	100	--
3	qLTPL3-1, qLTSL3-1	Zm00001d043167	Zm00014a001150	99.25	two variations
3	qLTPL3-1, qLTSL3-1	Zm00001d043168	Zm00014a001161	98.54	three variations
3	qLTPL3-1, qLTSL3-1	Zm00001d043169	Zm00014a007541	26.25	one large frament insertion
3	qLTPL3-1, qLTSL3-1	Zm00001d043170	Zm00014a001160	97.04	three variations
3	qLTPL3-1, qLTSL3-1	Zm00001d043171	Zm00014a032051	67.48	one fragment insertion
3	qLTPL3-1, qLTSL3-1	Zm00001d043172	--	--	--
3	qLTPL3-1, qLTSL3-1	Zm00001d043174	Zm00014a001158	99.61	two variations
3	qLTPL3-1, qLTSL3-1	Zm00001d043175	Zm00014a024261	89.63	13 variations
3	qLTPL3-1, qLTSL3-1	Zm00001d043176	--	--	--
4	qLTGI4-1	Zm00001d053698	Zm00014a041144	99.4	two variations
4	qLTGI4-1	Zm00001d053699	Zm00014a022205	63.41	one fragment deletion
4	qLTGI4-1	Zm00001d053700	Zm00014a021150	60.24	one large frament deletion
4	qLTGI4-1	Zm00001d053701	Zm00014a041136	94.58	one fragment deletion
4	qLTGI4-1	Zm00001d053702	Zm00014a008869	64.39	large scale variations
4	qLTGI4-1	Zm00001d053703	Zm00014a041139	92.7	12 variations
9	qLTPL9-1	Zm00001d047920	Zm00014a040618	43.1	one large fragment insertion and one fragment deletion
9	qLTPL9-1	Zm00001d047921	Zm00014a030384_	60.07	large scale variations
9	qLTPL9-1	Zm00001d047922	Zm00014a015347	64.08	one large fragment insertion
9	qLTPL9-1	Zm00001d047923	Zm00014a040627	85.58	one large fragment deletion
