# Supplementary material for: QTL Mapping Low-Temperature Germination Ability in the Maize IBM Syn10 DH Population
Source: Plants (Basel). 2022 Jan 14;11(2):214. doi: 10.3390/plants11020214 (PMC8780824; doi:10.3390/plants11020214)
Supplement: Supplementary file 1 [file plants-11-00214-s001.zip › Table S2.xlsx]

## Sheet: Genes upregulated in B73
Genes upregulated in B73 seeds/seedlings under low-temperature.The germinated seeds were treated by 10℃ for 10 d. There replicates for each treatment.
Gene ID	B73-1 (FPKM)	B73-2 (FPKM)	B73-3 (FPKM)	Mo17-1 (FPKM)	Mo17-2 (FPKM)	Mo17-3 (FPKM)	Annotation
Zm00001d054093	5.07378	3.56516	2.9049	2.36006	1.99427	3.42995	senescence-associated protein DIN1 isoform 1 [Zea mays]
Zm00001d054087	0.809837	0.619063	0.716118	0.495878	0.431771	0.431199	uncharacterized protein LOC100275740 [Zea mays]
Zm00001d054077	12.2412	12.5805	12.8253	9.71436	10.1281	10.5657	Nucleic acid binding protein [Zea mays]
Zm00001d054066	18.508	16.1392	15.8438	13.2752	12.9854	13.1926	HGA4 isoform X2 [Zea mays]
Zm00001d054054	2.39488	1.82312	1.7557	1.19194	1.02951	0.951685	uncharacterized protein LOC103654979 [Zea mays]
Zm00001d054052	2.23313	3.2682	2.51171	1.87977	1.48601	2.0947	uncharacterized protein LOC103654982 [Zea mays]
Zm00001d054047	55.094	51.1911	54.4527	39.8863	46.2454	42.3163	hypothetical protein ZEAMMB73_Zm00001d054047 [Zea mays]
Zm00001d054046	5.79067	5.38907	4.64466	4.76211	3.27916	4.67983	uncharacterized protein LOC100276468 [Zea mays]
Zm00001d054043	105.116	97.8207	104.018	74.2711	70.1939	72.0116	unknown [Zea mays]
Zm00001d054031	7.41635	6.94466	7.85732	4.77628	5.34077	4.64019	DGCR14-related [Zea mays]
Zm00001d054009	11.195	9.77459	9.079	5.65718	7.22638	6.89559	ATP binding protein [Zea mays]
Zm00001d054006	1.33353	1.0215	1.20894	0.646959	0.424259	0.742838	hypothetical protein ZEAMMB73_Zm00001d054006 [Zea mays]
Zm00001d054000	6.50833	6.41425	5.33186	2.57813	2.45441	2.5736	uncharacterized protein LOC100501509 isoform X1 [Zea mays]
Zm00001d053998	2.42646	3.01391	2.31659	1.83472	1.89676	2.02844	Putative wee1-like protein kinase [Zea mays]
Zm00001d053995	0.681418	0.565705	0.480181	0.338409	0.234525	0.383549	proline-rich receptor-like protein kinase PERK7 [Zea mays]
Zm00001d053987	14.5866	15.1838	14.9515	11.3911	11.3507	10.686	uncharacterized protein LOC100384716 [Zea mays]
Zm00001d053978	1.69475	1.62396	1.83186	1.42279	1.47269	1.17152	alpha/beta-Hydrolases superfamily protein [Zea mays]
Zm00001d053966	19.7	22.5607	22.2484	15.998	18.8922	16.4943	uncharacterized protein LOC100273318 [Zea mays]
Zm00001d053965	43.6831	35.251	29.3316	22.6386	33.27	34.1372	uncharacterized protein LOC100284632 [Zea mays]
Zm00001d053964	56.8534	54.0077	48.9052	39.3016	41.1197	42.3582	uncharacterized protein LOC100276886 [Zea mays]
Zm00001d053963	30.3859	30.802	31.6688	23.9431	23.3748	22.2121	tRNA (guanine-N(7)-)-methyltransferase [Zea mays]
Zm00001d053962	7.1534	6.09703	7.13962	4.13579	4.45001	3.42812	uncharacterized protein LOC100191181 [Zea mays]
Zm00001d053960	18.3566	17.5168	18.3595	14.9025	14.1631	14.012	uncharacterized protein LOC100193712 [Zea mays]
Zm00001d053955	0.63066	0.322153	0.452511	0.267984	0.195837	0.601265	Nucleobase-ascorbate transporter 11 [Zea mays]
Zm00001d053953	2.25508	2.18396	1.58048	1.36983	1.11764	0.846275	Lil3 protein [Zea mays]
Zm00001d053952	2.50415	2.60217	2.29318	1.28798	1.0751	1.71262	uncharacterized protein LOC100279826 [Zea mays]
Zm00001d053932	49.5014	45.2635	49.2949	33.5484	32.158	33.1842	NAD(P)-linked oxidoreductase superfamily protein [Zea mays]
Zm00001d053928	10.444	11.8346	11.7279	10.667	8.30161	7.2435	ubiquitin-like-specific protease 1D isoform X1 [Zea mays]
Zm00001d053925	2.04176	2.2291	1.9618	0.61709	1.69532	1.19008	uncharacterized protein LOC100275485 precursor [Zea mays]
Zm00001d053917	14.7081	14.727	15.4779	10.5267	12.7661	11.888	DNA repair endonuclease UVH1 [Zea mays]
Zm00001d053897	8.47938	7.1857	6.98836	5.73604	6.86541	5.57117	ubiquitin-conjugating enzyme E2 28-like [Zea mays]
Zm00001d053890	3.01578	3.07969	3.69425	1.11645	1.15623	1.05959	squamosa promoter-binding protein-like (SBP domain) transcription factor family protein [Zea mays]
Zm00001d053888	6.56167	7.38634	7.1838	4.29468	3.41958	4.65507	Glycosyltransferase-like KOBITO 1 [Zea mays]
Zm00001d053884	0.992	1.71793	1.6936	0.322043	1.01052	0.59284	auxin-responsive protein SAUR50 [Zea mays]
Zm00001d053858	0.685386	0.599129	0.676892	0.327726	0.299412	0.451653	uncharacterized protein LOC100272658 [Zea mays]
Zm00001d053853	1.58075	0.83128	0.942619	0	0.127481	0.09494	uncharacterized protein LOC100381644 [Zea mays]
Zm00001d053852	7.52769	8.25012	8.12847	6.90259	6.55486	5.61978	uncharacterized protein LOC100383750 isoform X1 [Zea mays]
Zm00001d053829	1.96555	1.2222	0.83268	0.470665	0.575298	0.843815	early nodulin-like protein 1 [Zea mays]
Zm00001d053824	1.13561	0.660564	0.443865	0.530641	0.160592	0.814582	uncharacterized protein LOC103654895 [Zea mays]
Zm00001d053808	3.11841	2.95416	2.46469	2.50217	2.0259	1.94535	uncharacterized protein LOC100193703 [Zea mays]
Zm00001d053802	9.72553	9.41545	9.39058	5.2855	4.49714	4.8649	uncharacterized protein LOC100193546 [Zea mays]
Zm00001d053800	68.2361	69.3164	67.3606	37.8477	38.7246	41.8751	Glycine cleavage system H protein 2 mitochondrial [Zea mays]
Zm00001d053799	0.52371	0.882751	0.700792	0.278107	0.26242	0.492372	transglycosylase SLT domain containing protein expressed [Zea mays]
Zm00001d053766	2.50309	2.2771	2.52062	1.62484	1.91645	1.96263	uncharacterized protein LOC103656015 [Zea mays]
Zm00001d053748	5.08311	3.75855	3.92872	2.37874	2.66356	2.02801	hypothetical protein ZEAMMB73_Zm00001d053748 [Zea mays]
Zm00001d053747	69.474	66.5447	73.8766	50.8333	52.5482	50.4409	ubiquitin fusion degradation 1 [Zea mays]
Zm00001d053743	16.7863	18.0911	17.3863	15.1267	14.1008	13.3046	Nucleoid-associated protein chloroplastic [Zea mays]
Zm00001d053740	10.1131	9.26166	8.72105	4.44656	5.93404	6.17892	uncharacterized protein LOC103654870 [Zea mays]
Zm00001d053732	6.20993	4.94743	6.33469	3.05322	2.38164	2.32457	protein CYPRO4 [Zea mays]
Zm00001d053731	18.5066	17.8038	16.0249	9.32279	10.3251	10.9643	protein transport protein Sec61 subunit gamma [Sorghum bicolor]
Zm00001d053726	3.47273	3.43097	4.28972	2.79732	2.93515	3.30833	intracellular protein transport protein USO1 [Zea mays]
Zm00001d053725	8.74758	8.59013	7.74881	7.06396	7.13499	5.97586	putative protein kinase superfamily protein [Zea mays]
Zm00001d053715	59.8565	53.7556	54.3018	25.7154	35.9473	33.7499	uncharacterized protein LOC100281303 [Zea mays]
Zm00001d053713	8.97262	8.5777	8.27338	3.62658	3.99071	3.60453	ribosome-like protein [Zea mays]
Zm00001d053699	1.97783	2.48615	3.44613	2.19941	0.272041	1.60615	uncharacterized protein LOC100276159 [Zea mays]
Zm00001d053684	2.46472	2.93068	2.66907	1.32598	1.09728	0.778066	Putative citrate synthase family protein [Zea mays]
Zm00001d053682	1.8326	1.76149	1.96418	0.542261	0.684681	0.950588	Zinc finger CCCH domain-containing protein 52 [Zea mays]
Zm00001d053675	5.99363	4.08986	3.93236	2.2668	2.50479	2.19481	lipoxygenase10 [Zea mays]
Zm00001d053636	321.411	303.443	299.052	248.782	238.36	246.505	40S ribosomal protein S8 [Zea mays]
Zm00001d053635	270.133	252.146	274.367	164.643	166.605	158.871	40S ribosomal protein S8 [Zea mays]
Zm00001d053632	300.965	284.189	273.487	247.781	226.067	201.209	40S ribosomal protein S8 [Zea mays]
Zm00001d053630	107.215	103.484	99.0102	62.2551	63.7685	66.7203	40S ribosomal protein S8 [Zea mays]
Zm00001d053625	95.7726	96.6457	93.3629	68.2625	71.905	78.7302	uncharacterized protein LOC100275927 [Zea mays]
Zm00001d053611	9.8942	9.59167	10.8671	7.33104	7.9758	8.48129	uncharacterized protein LOC100501569 [Zea mays]
Zm00001d053609	58.2596	59.1143	67.4366	47.921	43.9141	44.8442	Putative coatomer beta subunit family protein [Zea mays]
Zm00001d053594	21.5348	21.5297	21.2406	10.2237	8.22467	7.91705	ethylene receptor 4 [Zea mays]
Zm00001d053586	1.63769	1.46035	1.03501	0.846552	0.918606	0.98448	allene oxide synthase 3 [Zea mays]
Zm00001d053555	11.0264	10.9142	12.0141	7.43757	8.1534	6.63166	uncharacterized protein LOC100216558 [Zea mays]
Zm00001d053545	7.20085	7.87188	8.20538	3.38205	3.17431	3.57513	uncharacterized protein LOC103654777 isoform X2 [Zea mays]
Zm00001d053522	17.8969	15.4704	15.3649	11.0385	10.2159	11.8964	uncharacterized protein LOC103654760 [Zea mays]
Zm00001d053519	2.12554	2.66506	2.43938	1.68326	0.694338	1.43635	RING/U-box superfamily protein [Zea mays]
Zm00001d053447	2.03553	2.28226	1.70102	1.20884	1.15909	1.19199	uncharacterized protein LOC100277894 isoform X1 [Zea mays]
Zm00001d053442	1.8188	1.71376	1.53605	0.622287	1.01212	0.694122	basic leucine zipper 19 [Zea mays]
Zm00001d053431	0.760131	0.870042	1.38949	0	0	0	putative inactive dual specificity protein phosphatase-like [Zea mays]
Zm00001d053425	12.4671	13.0706	10.8835	9.6192	10.3204	10.1389	esterase precursor [Zea mays]
Zm00001d053411	4.12431	3.67842	4.43546	0.036779	0	0	hypothetical protein ZEAMMB73_Zm00001d053411 [Zea mays]
Zm00001d053393	0.726953	0.604815	0.711338	0.154149	0.31285	0.120877	Core-2/I-branching beta-16-N-acetylglucosaminyltransferase family protein [Zea mays]
Zm00001d053377	8.59702	10.1593	10.6148	7.26634	8.61139	7.93356	50S ribosomal protein L21 [Zea mays]
Zm00001d053348	6.18275	5.09418	5.71925	4.87986	3.80871	3.63358	triacylglycerol lipase [Zea mays]
Zm00001d053346	8.58124	8.4153	9.28483	6.7412	5.64807	6.51651	uncharacterized protein LOC103654710 [Zea mays]
Zm00001d053313	16.71	16.2141	16.8279	14.62	12.7933	12.7327	uncharacterized protein LOC100279221 [Zea mays]
Zm00001d053295	122.537	125.046	118.904	98.1174	98.5185	104.893	ubiquitin-conjugating enzyme E2 variant 1C [Zea mays]
Zm00001d053284	30.1002	31.936	33.4198	21.3388	19.1576	18.7753	Calcium-dependent lipid-binding (CaLB domain) family protein [Zea mays]
Zm00001d053283	10.1727	11.3105	12.3837	1.27497	1.42556	1.26308	40S ribosomal protein S4 isoform X1 [Zea mays]
Zm00001d053269	0.903468	0.717439	0.93381	0.64429	0.676015	0.635254	Protein MICRORCHIDIA 7 [Zea mays]
Zm00001d053234	17.2379	15.5031	17.0782	5.30184	5.31591	6.03271	putative MATE efflux family protein [Zea mays]
Zm00001d053232	47.3043	60.145	59.3861	43.2605	42.9113	41.5451	26S proteasome non-ATPase regulatory subunit 3 homolog A [Zea mays]
Zm00001d053217	49.4541	49.5015	48.0398	38.1847	38.3568	34.1354	Proteasome subunit alpha type [Zea mays]
Zm00001d053211	26.1187	24.909	24.7243	19.2042	21.2139	20.7941	ER lumen protein retaining receptor family protein [Zea mays]
Zm00001d053183	1.39779	1.74948	1.97274	0.869597	1.54585	1.58972	uncharacterized protein LOC103654637 [Zea mays]
Zm00001d053172	1.93951	2.11963	2.14308	0.689733	0.616385	0.449212	F-box protein PP2-B10 [Zea mays]
Zm00001d053165	1.51126	1.59156	1.94041	0.31876	1.02486	0.834081	hypothetical protein ZEAMMB73_Zm00001d053165 [Zea mays]
Zm00001d053157	1.04527	0.678103	0.485453	0.110265	0.461621	0.141566	hypothetical protein ZEAMMB73_Zm00001d053157 [Zea mays]
Zm00001d053138	29.5719	27.5628	26.8869	19.7414	19.0201	18.1604	lipase-like PAD4 isoform X1 [Zea mays]
Zm00001d053135	1.01209	0.751842	0.905226	0.607979	0.574689	0.556617	D-mannose binding lectin family protein [Zea mays]
Zm00001d053092	3.93583	4.49337	5.5147	0.020826	0	0	hypothetical protein ZEAMMB73_Zm00001d053092 [Zea mays]
Zm00001d053087	4.06686	3.27189	4.15317	1.49492	1.53084	1.05343	G-type lectin S-receptor-like serine/threonine-protein kinase SD2-5 [Zea mays]
Zm00001d053084	3.7751	4.48837	4.09415	0	0	0	uncharacterized protein LOC100193624 [Zea mays]
Zm00001d053066	37.1258	37.006	39.9161	28.4626	29.3177	29.8054	unknown [Zea mays]
Zm00001d053055	35.1114	34.8639	31.5718	16.1714	18.3693	19.2736	uncharacterized protein LOC100282529 precursor [Zea mays]
Zm00001d053053	2.04542	2.3082	2.935	0	0	0.063037	uncharacterized protein LOC100194225 [Zea mays]
Zm00001d053041	5.21765	4.6323	5.18604	3.02954	3.58877	3.05431	Cleavage stimulating factor 64 [Zea mays]
Zm00001d053018	15.7834	16.6152	17.6391	13.3493	13.5021	13.5042	putative RING zinc finger domain superfamily protein isoform X1 [Zea mays]
Zm00001d053017	3.52877	3.61216	3.04032	2.11097	2.21448	2.5451	uncharacterized protein LOC100280270 [Zea mays]
Zm00001d053004	1.24299	1.22624	1.52463	0.335118	0.318423	0.347733	auxin transporter-like protein 3 [Zea mays]
Zm00001d053003	119.081	117.144	123.065	90.4043	101.498	105.652	eukaryotic initiation factor 5C CG2922-PF [Zea mays]
Zm00001d052993	2.25868	2.52786	2.30517	1.27901	1.15506	1.25207	Disease resistance protein RPM1 [Zea mays]
Zm00001d052989	2.01495	1.98	2.78795	0.819748	1.0388	0.889223	Cysteine-rich receptor-like protein kinase 6 [Zea mays]
Zm00001d052978	24.6309	22.9262	24.4394	18.9603	17.2099	18.7475	uncharacterized LOC100191770 [Zea mays]
Zm00001d052962	2.50548	1.34394	1.93606	1.43798	1.30629	1.38345	Putative RING zinc finger domain superfamily protein [Zea mays]
Zm00001d052958	50.5474	46.8154	47.4029	41.4918	38.0129	38.6496	antimicrobial peptide MBP-1 precursor [Zea mays]
Zm00001d052952	41.1225	39.1546	31.5386	23.6783	24.1868	28.2938	h/ACA ribonucleoprotein complex subunit 1-like protein 1 [Zea mays]
Zm00001d052939	0.836379	0.70158	0.877737	0.309417	0.310938	0.208794	uncharacterized protein LOC100383195 [Zea mays]
Zm00001d052937	7.35962	6.78125	7.03713	2.80614	2.51614	2.55071	uncharacterized protein LOC103654518 [Zea mays]
Zm00001d052928	47.3076	47.1493	45.8579	27.6025	30.6334	26.5873	Protein WVD2-like 4 [Zea mays]
Zm00001d052922	15.2944	17.0464	16.6421	13.732	13.7033	11.4517	hypothetical protein ZEAMMB73_Zm00001d052922 [Zea mays]
Zm00001d052917	1.32621	2.04274	1.49612	0	0	0	Anaphase-promoting complex subunit 4 [Zea mays]
Zm00001d052910	1.5669	1.71947	1.10315	0.634104	0.526671	0.868165	uncharacterized protein LOC100216978 [Zea mays]
Zm00001d052881	1.01329	0.700588	1.24241	0	0	0	hypothetical protein ZEAMMB73_Zm00001d052881 [Zea mays]
Zm00001d052880	0.741513	0.850546	0.812288	0	0	0	hypothetical protein ZEAMMB73_Zm00001d052880, partial [Zea mays]
Zm00001d052878	5.84831	6.53869	5.42951	0	0	0	hypothetical protein ZEAMMB73_Zm00001d052878 [Zea mays]
Zm00001d052874	3.9079	3.99501	5.23738	2.62965	3.28166	3.28421	hypothetical protein ZEAMMB73_Zm00001d052874 [Zea mays]
Zm00001d052871	6.07463	7.75371	6.22706	0	0.269205	0.423115	unknown [Zea mays]
Zm00001d052864	12.1315	11.4709	11.7972	8.08554	8.50187	9.47296	fasciclin-like arabinogalactan protein 7 precursor [Zea mays]
Zm00001d052856	1.64236	1.64644	1.7611	0.335951	0.8755	0.603734	calcium-transporting ATPase 10, plasma membrane-type [Zea mays]
Zm00001d052845	32.2093	31.6679	32.0339	25.5119	26.11	23.7779	P-loop containing nucleoside triphosphate hydrolase superfamily protein [Zea mays]
Zm00001d052841	30.3554	29.7109	46.766	25.734	20.1984	23.8925	uncharacterized protein LOC100286091 [Zea mays]
Zm00001d052837	5.00141	5.9805	5.67946	1.98015	2.27781	2.45845	BTB/POZ domain containing protein [Zea mays]
Zm00001d052835	1.14865	1.35315	1.55757	0.750302	0.833383	0.701492	LRR receptor-like serine/threonine-protein kinase [Zea mays]
Zm00001d052795	1.78533	1.46668	1.60579	0.262774	0.897384	0.170054	WEB family protein, chloroplastic-like [Zea mays]
Zm00001d052776	115.254	122.44	106.869	77.6146	86.7391	84.7855	VAMP protein SEC22 [Zea mays]
Zm00001d052767	10.0433	8.4333	9.03712	5.1816	5.04389	4.43308	MAP3K-like protein kinase precursor [Zea mays]
Zm00001d052766	19.5204	20.8479	20.6925	13.3278	11.037	10.6411	unknown [Zea mays]
Zm00001d052757	0.619048	0.733685	0.595018	0.077313	0.160146	0.47143	casparian strip membrane protein 2 [Zea mays]
Zm00001d052753	13.755	13.4367	14.5193	11.0727	10.6187	10.2912	hypothetical protein ZEAMMB73_Zm00001d052753 [Zea mays]
Zm00001d052749	30.8522	27.8551	30.6369	18.1457	18.0131	16.7454	nucleosome/chromatin assembly factor D [Zea mays]
Zm00001d052746	2.27852	1.89678	1.90813	0.613154	0.852498	0.776073	probable ascorbate-specific transmembrane electron transporter 1 [Zea mays]
Zm00001d052744	1.40899	1.46213	1.35166	0.477613	0.481158	0.646914	uncharacterized protein LOC100283078 [Zea mays]
Zm00001d052742	18.2984	18.3654	16.7605	12.7543	12.5917	15.502	TTN10 isoform X1 [Zea mays]
Zm00001d052698	15.8657	14.1176	15.2189	11.0661	10.5439	9.77644	uncharacterized protein LOC100283140 [Zea mays]
Zm00001d052680	16.7074	17.5737	14.5811	6.39095	7.91331	7.58052	Putative acyl-CoA N-acyltransferase (NAT) family protein [Zea mays]
Zm00001d052678	29.1268	28.5735	25.8505	13.8461	14.8295	15.0447	TPR repeat region family protein [Zea mays]
Zm00001d052677	0.89751	1.36648	1.37248	0	0	0	hypothetical protein ZEAMMB73_Zm00001d052677 [Zea mays]
Zm00001d052676	1.16201	0.603668	0.740333	0.372423	0.380162	0.411263	bisdemethoxycurcumin synthase [Zea mays]
Zm00001d052675	2.8101	2.95912	3.76452	0	0.194482	0.271477	Type III polyketide synthase B [Zea mays]
Zm00001d052667	2.02653	1.79984	2.34174	1.14603	1.50523	1.11937	nudix hydrolase 13 isoform 2 [Zea mays]
Zm00001d052662	2.25534	2.227	2.19603	1.70961	2.03345	1.62366	leucine-rich repeat extensin-like protein 2 [Zea mays]
Zm00001d052657	13.9741	13.2702	15.1038	1.51194	1.60051	1.36241	hypothetical protein ZEAMMB73_Zm00001d052657 [Zea mays]
Zm00001d052656	2.50671	2.70311	2.46882	0	0	0	hypothetical protein ZEAMMB73_Zm00001d052656 [Zea mays]
Zm00001d052653	12.2028	11.3245	11.799	9.06452	8.93711	7.31487	respiratory burst oxidase4 [Zea mays]
Zm00001d052648	45.2307	45.9483	45.5594	33.9562	33.8929	34.3	Putative MADS-box transcription factor family protein [Zea mays]
Zm00001d052636	2.22084	2.32767	2.07002	1.60292	1.23181	1.31429	UPF0481 protein [Zea mays]
Zm00001d052630	8.16758	8.47196	7.87019	6.55872	6.00199	6.19199	uncharacterized protein LOC100304356 [Zea mays]
Zm00001d052618	5.97864	4.67857	4.99377	3.06517	3.59029	4.03374	protein AUXIN RESPONSE 4 [Zea mays]
Zm00001d052595	2.05778	2.82862	3.47805	0.616934	0.240883	0.559352	ribulose bisphosphate carboxylase small chain, chloroplastic precursor [Zea mays]
Zm00001d052594	2.49895	3.24846	2.91755	1.62363	2.1759	0.824107	uncharacterized protein LOC100193848 [Zea mays]
Zm00001d052584	0.994314	0.686999	0.947744	0.074242	0.089488	0.065388	Protein kinase domain containing protein expressed [Zea mays]
Zm00001d052565	20.9001	21.734	21.4248	14.5391	14.7508	14.6601	hypothetical protein ZEAMMB73_Zm00001d052565 [Zea mays]
Zm00001d052562	34.6683	34.7103	30.5615	11.9697	12.2139	10.7689	Basic-leucine zipper (bZIP) transcription factor family protein [Zea mays]
Zm00001d052558	1.18391	1.03342	1.47246	0	0	0	hypothetical protein ZEAMMB73_Zm00001d052558, partial [Zea mays]
Zm00001d052543	17.9768	17.6296	17.4725	14.1488	12.3762	12.7433	putative bZIP transcription factor superfamily protein [Zea mays]
Zm00001d052539	0.991375	1.01661	1.98094	0	0.090439	0.857677	hypothetical protein ZEAMMB73_Zm00001d052539 [Zea mays]
Zm00001d052530	0.9637	0.865349	0.676114	0.220315	0.579381	0.333215	Cytochrome P450 94C1 [Zea mays]
Zm00001d052527	4.40801	3.21857	3.93333	2.16982	1.823	1.7589	root cap periphery gene2 [Zea mays]
Zm00001d052513	1.70406	1.4089	1.8659	0.99929	1.12088	1.23865	PAN domain-containing protein At5g03700 [Zea mays]
Zm00001d052507	5.53388	5.14002	5.07155	0.93861	0.952595	0.700958	Peroxisome biogenesis factor 10 [Zea mays]
Zm00001d052485	42.0637	42.6644	45.0919	21.2746	19.606	19.109	AMP-binding protein [Zea mays]
Zm00001d052474	2.30862	4.03257	2.14387	0	0	0	L-arabinokinase [Zea mays]
Zm00001d052472	15.0268	14.8997	14.8109	11.3527	11.0922	10.4381	2-isopropylmalate synthase B [Zea mays]
Zm00001d052457	27.5665	28.3236	27.7096	17.2101	17.727	16.3833	Calcium-transporting ATPase 4 plasma membrane-type [Zea mays]
Zm00001d052450	32.8674	36.1044	31.7552	14.7507	15.2512	16.2277	Pentatricopeptide repeat-containing protein [Zea mays]
Zm00001d052437	2.96594	2.67819	2.22676	1.93829	1.73694	1.44062	L-aminoadipate-semialdehyde dehydrogenase-phosphopantetheinyl transferase [Zea mays]
Zm00001d052434	64.845	70.3175	67.3574	60.5957	53.9515	51.659	major facilitator superfamily defense2 [Zea mays]
Zm00001d052424	39.78	45.0119	38.2513	31.9428	26.4283	30.7524	PME/invertase inhibitor-like protein precursor [Zea mays]
Zm00001d052422	4.87798	5.23413	3.8198	0.141347	0.232432	0.146604	uncharacterized protein LOC100192566 precursor [Zea mays]
Zm00001d052416	37.0497	38.5778	39.1313	27.0667	26.6116	23.7275	Putative CBL-interacting protein kinase family protein isoform 1 [Zea mays]
Zm00001d052410	12.3226	12.4513	11.6312	6.9448	8.43336	7.50534	Peroxisomal membrane 22 kDa (Mpv17/PMP22) family protein precursor [Zea mays]
Zm00001d052397	0.639086	0.545127	0.711956	0.580701	0.396705	0.42313	transcription factor MYB30 [Zea mays]
Zm00001d052390	1.12457	1.01821	0.91745	0.439779	0.535715	0.669626	NAC family member [Zea mays]
Zm00001d052383	1.72921	2.84698	2.41485	0.126055	0	0.109967	Coatomer subunit beta&apos;-3 [Zea mays]
Zm00001d052379	35.5003	33.6691	37.9968	25.3861	26.713	25.3538	uncharacterized protein LOC103654298 [Zea mays]
Zm00001d052376	29.3123	23.8068	29.3233	18.1153	18.0177	16.7507	protein kinase homolog2 [Zea mays]
Zm00001d052375	3.64132	2.76767	3.08028	1.48919	0.715936	2.04316	Protein kinase APK1B chloroplast [Zea mays]
Zm00001d052357	12.8039	13.1137	11.8989	5.82415	6.55436	6.23324	uncharacterized protein LOC100192722 [Zea mays]
Zm00001d052351	1.71081	3.17645	2.58127	1.86225	1.16727	0.745909	Coatomer subunit beta&apos;-3 [Zea mays]
Zm00001d052349	1.13374	1.0777	1.30717	0.327367	0.169686	0.314405	hypothetical protein ZEAMMB73_Zm00001d052349 [Zea mays]
Zm00001d052343	2.78354	2.4461	3.05673	1.89545	1.93387	1.7058	putative serine/threonine-protein kinase WNK5 [Zea mays]
Zm00001d052335	28.8188	29.8268	29.5935	9.88581	11.522	11.641	uncharacterized protein LOC100192105 precursor [Zea mays]
Zm00001d052322	25.9205	23.9974	21.5988	17.1668	20.5051	18.1008	Prenylated Rab receptor 2 [Zea mays]
Zm00001d052318	0.358853	0.673213	0.725367	0.455239	0.259192	0.408474	protein trichome birefringence-like 34 [Zea mays]
Zm00001d052316	165.431	159.049	158.208	111.786	132.401	137.115	Ferritin-1, chloroplastic [Zea mays]
Zm00001d052314	47.2705	47.2496	52.8077	41.0021	38.4536	38.4607	Ubiquitin-activating enzyme E1 2 [Zea mays]
Zm00001d052297	0.698558	0.846844	0.531893	0.38863	0.324707	0.552897	uncharacterized LOC100276792 [Zea mays]
Zm00001d052295	5.58775	4.89603	5.12598	4.91183	4.01377	3.95699	putative inactive poly [ADP-ribose] polymerase SRO1 [Zea mays]
Zm00001d052273	13.8855	12.907	13.5829	11.3319	9.82607	10.5455	Rho-related protein from plants 8 [Zea mays]
Zm00001d052266	5.93971	6.17554	5.55604	2.53182	2.55526	2.5713	uncharacterized protein LOC100382865 [Zea mays]
Zm00001d052263	1.9451	1.94372	1.74172	0.62114	0.651357	0.535503	starch synthase homolog 1 [Zea mays]
Zm00001d052256	2.70974	1.15045	1.59129	0.707507	1.09202	1.14134	unknown [Zea mays]
Zm00001d052253	24.0706	23.5476	21.5115	15.4172	13.4591	15.0264	uncharacterized protein LOC100382458 [Zea mays]
Zm00001d052242	0.542261	0.868403	0.592555	0.155566	0.08832	0.408411	ATP synthase delta chain isoform X1 [Zea mays]
Zm00001d052233	9.76304	8.82289	9.01665	6.62751	6.97774	6.35297	phosphoglycerate/bisphosphoglycerate mutase [Zea mays]
Zm00001d052212	1.55592	1.12531	1.0505	0.849322	0.487114	0.653342	putative RNA-binding protein ARP1 [Zea mays]
Zm00001d052211	0.795516	0.492027	0.746813	0.412205	0.326228	0.462789	7-deoxyloganetin glucosyltransferase [Zea mays]
Zm00001d052209	17.5056	13.6364	14.3608	8.35507	8.78684	9.1096	Cytokinin-O-glucosyltransferase 2 [Zea mays]
Zm00001d052208	1.27331	0.72739	1.01772	0.407292	0.783313	0.899371	uncharacterized protein LOC100278711 isoform X1 [Zea mays]
Zm00001d052206	1.93637	2.38083	1.6344	0.868288	1.63683	2.2177	protein EXORDIUM [Zea mays]
Zm00001d052205	9.37392	9.29392	9.15347	2.76714	4.479	4.45465	phi-1-like phosphate-induced protein precursor [Zea mays]
Zm00001d052203	1.17873	1.66509	0.733084	0	0.16934	0	Glutathione S-transferase family protein, partial [Zea mays]
Zm00001d052201	6.88748	7.95876	8.97628	0.182811	0.332889	0.265057	putative magnesium transporter NIPA8 [Zea mays]
Zm00001d052194	71.937	68.0497	71.5165	53.1003	54.345	52.4748	low molecular weight heat shock protein precursor [Zea mays]
Zm00001d052193	3.30095	3.99167	4.42083	3.56532	2.76923	2.29077	LMBR1-like conserved region family protein isoform X3 [Zea mays]
Zm00001d052180	0.992806	0.742379	0.822316	0.79956	0.384295	0.386601	tunicate1 [Zea mays]
Zm00001d052172	0.863216	0.374254	0.354641	0.125977	0.429331	0.310064	EF hand family protein [Zea mays]
Zm00001d052171	3.77004	4.58335	4.53395	3.4563	3.91436	2.72915	unknown [Zea mays]
Zm00001d052168	0.960992	1.1221	0.997091	0.373366	0.721257	0.642547	galactoside 2-alpha-L-fucosyltransferase [Zea mays]
Zm00001d052165	13.3978	13.6694	13.8694	10.2956	9.17662	10.0572	ferredoxin--nitrite reductase [Zea mays]
Zm00001d052152	0.78716	0.854497	0.447791	0.130424	0.404727	0.583868	Putative AP2/EREBP transcription factor superfamily protein [Zea mays]
Zm00001d052145	5.17091	5.38182	5.43274	3.75595	3.45691	3.51078	uncharacterized protein LOC100502198 isoform X1 [Zea mays]
Zm00001d052144	6.99379	7.48688	7.35784	5.56029	5.24093	4.8153	hypothetical protein ZEAMMB73_Zm00001d052144 [Zea mays]
Zm00001d052130	0.945808	0.922802	1.14678	0.270678	0.486553	0.373382	uncharacterized protein LOC100272471 [Zea mays]
Zm00001d052126	2.04202	1.82729	1.99361	1.14194	1.20039	1.06272	unknown [Zea mays]
Zm00001d052124	1.77972	1.74744	1.75193	1.15717	1.11164	1.39028	protein trichome birefringence-like 1 [Zea mays]
Zm00001d052122	1.90423	3.14886	3.58834	1.16553	1.5783	2.43208	uncharacterized protein LOC100277186 [Zea mays]
Zm00001d052118	3.48484	3.85964	3.85974	2.06125	3.4608	2.67795	uncharacterized protein LOC100275474 [Zea mays]
Zm00001d052108	27.9228	31.7163	28.9548	25.1156	21.7927	22.0117	UMP-CMP kinase family protein [Zea mays]
Zm00001d052107	3.84056	3.30519	2.61097	1.79696	1.96756	2.36297	Fatty-acid-binding protein 2 [Zea mays]
Zm00001d052106	0.657367	0.407477	0.587277	0.738465	0	0.241184	hypothetical protein ZEAMMB73_Zm00001d052106 [Zea mays]
Zm00001d052097	5.78554	8.06806	7.03799	4.54628	3.3926	4.83212	probable gamma-aminobutyrate transaminase 3, mitochondrial [Zea mays]
Zm00001d052087	71.7193	72.3942	74.1622	52.4899	54.1231	51.7723	uncharacterized protein LOC100282307 [Zea mays]
Zm00001d052079	3.21894	2.7591	2.89915	1.76354	2.02671	1.64924	Lysine-ketoglutarate reductase/saccharopine dehydrogenase1 [Zea mays]
Zm00001d052059	2.35157	2.20085	2.37856	2.18664	1.86698	1.69328	RING-H2 finger protein ATL13 [Zea mays]
Zm00001d052053	16.139	20.6957	20.7218	15.9058	13.1475	11.1277	uncharacterized protein LOC732831 isoform X1 [Zea mays]
Zm00001d052040	42.3533	44.0122	39.5702	26.1136	26.7853	27.8772	cytochrome c oxidase copper chaperone [Zea mays]
Zm00001d052026	9.12693	7.86571	6.90695	4.89574	7.65185	7.0249	ethylene-responsive transcription factor ERF003 [Zea mays]
Zm00001d052022	3.89446	3.11458	3.38757	2.40644	1.51148	1.49528	ATPase 8 plasma membrane-type [Zea mays]
Zm00001d052016	3.76607	3.2252	2.73918	0.126379	0.125591	0.204481	hypothetical protein ZEAMMB73_Zm00001d052016 [Zea mays]
Zm00001d052003	127.205	129.66	111.233	52.7446	61.4361	74.1226	40S ribosomal protein S30 [Zea mays]
Zm00001d052001	5.3306	5.19372	4.65042	3.51375	4.61429	3.17658	Chaperone protein dnaJ [Zea mays]
Zm00001d051995	28.908	27.5987	27.6535	17.7459	18.0027	18.6733	proliferating cell nuclear antigen 2 [Zea mays]
Zm00001d051990	2.12145	2.0086	2.17713	1.26981	1.93126	1.35117	Hydroxyproline-rich glycoprotein family protein [Zea mays]
Zm00001d051988	3.38323	3.12222	2.94571	2.51299	1.77438	2.41099	PAP-specific phosphatase HAL2-like [Zea mays]
Zm00001d051986	2.41397	2.43543	3.1941	2.24635	2.29163	2.13163	hypothetical protein ZEAMMB73_Zm00001d051986 [Zea mays]
Zm00001d051968	4.40619	3.30756	3.68281	0.161007	0.078742	0	E3 ubiquitin-protein ligase HOS1 [Zea mays]
Zm00001d051963	7.33095	8.79444	9.08795	5.18227	5.3815	7.76126	Putative lysine-specific demethylase JMJ16 [Zea mays]
Zm00001d051932	16.9999	17.5235	17.1428	6.78025	6.61554	7.04814	cerberus 1, cysteine knot superfamily, homolog isoform X2 [Zea mays]
Zm00001d051923	4.44337	4.96995	4.65004	2.82341	3.45874	2.08004	uncharacterized protein LOC107275232 isoform X1 [Zea mays]
Zm00001d051919	1.3594	1.14281	1.19692	0	0	0	hypothetical protein ZEAMMB73_Zm00001d051919 [Zea mays]
Zm00001d051913	22.8067	22.6028	23.6256	17.9725	18.4849	16.6523	Actin protein 2/3 complex subunit 1B [Zea mays]
Zm00001d051912	50.4491	51.4645	53.3342	39.6247	37.2627	34.5819	uncharacterized protein LOC100280467 [Zea mays]
Zm00001d051906	6.65895	6.5139	7.30103	4.73204	5.27691	5.78357	Tumor protein [Zea mays]
Zm00001d051889	13.603	12.1008	12.8803	10.1455	10.3896	10.1705	ethylene receptor 3 [Zea mays]
Zm00001d051885	235.308	219.319	211.288	170.138	165.813	184.433	ATG8-interacting protein 1 [Zea mays]
Zm00001d051883	3.87065	4.3328	4.10106	3.37001	3.26207	3.35771	arsenite transport subunit B [Zea mays]
Zm00001d051870	44.3517	37.9564	34.5675	17.1138	22.8453	22.2368	uncharacterized protein LOC100283243 [Zea mays]
Zm00001d051865	1.30966	1.49428	1.31857	0.637711	0.777762	0.489982	zinc finger protein ZAT5 [Zea mays]
Zm00001d051843	5.63057	4.96067	0	0	0	3.66294	Oligopeptide transporter 5 [Zea mays]
Zm00001d051841	1.24286	1.14983	0.865261	0.694523	1.06826	0.729296	uncharacterized protein At2g24330 isoform X1 [Zea mays]
Zm00001d051829	7.10234	6.88175	6.71969	5.56679	4.82735	3.94329	uncharacterized protein LOC100502487 [Zea mays]
Zm00001d051808	0.752429	0.728049	0.513779	0.665921	0.368029	0.50231	E3 ubiquitin protein ligase RIE1 [Zea mays]
Zm00001d051799	1.84364	1.8497	1.5887	1.12832	1.1918	0.966975	unknown [Zea mays]
Zm00001d051794	4.77581	6.7696	6.18934	0	0	0	uncharacterized protein LOC100382285 [Zea mays]
Zm00001d051785	2.9796	2.18943	2.8429	1.43029	0.900289	1.25874	uncharacterized protein LOC100276013 [Zea mays]
Zm00001d051773	13.1588	12.816	13.5655	5.93248	7.96432	7.05944	uncharacterized protein LOC100304363 [Zea mays]
Zm00001d051756	7.8566	7.06819	6.93004	4.67053	4.47936	4.1707	potassium transporter 25 [Zea mays]
Zm00001d051753	3.68511	3.49123	3.76737	3.12838	3.17592	2.74972	probable methionine--tRNA ligase [Zea mays]
Zm00001d051736	2.1624	2.21511	1.83523	1.45898	1.55789	1.3345	putative RING zinc finger domain superfamily protein [Zea mays]
Zm00001d051693	1.53827	1.38207	1.10956	0.065613	0.03161	0	aspartyl protease family protein At5g10770 [Zea mays]
Zm00001d051691	2.03979	2.14552	1.85098	1.06991	0.989362	1.06396	uncharacterized protein LOC100384163 [Zea mays]
Zm00001d051688	14.7742	15.2292	14.8382	12.492	11.6209	10.6822	fimbrin homolog1 [Zea mays]
Zm00001d051675	37.8728	35.1887	37.8022	28.5312	29.4386	29.787	uncharacterized protein LOC100381648 precursor [Zea mays]
Zm00001d051669	8.60778	8.52027	9.88087	3.69546	6.33588	2.44927	Rubisco methyltransferase family protein [Zea mays]
Zm00001d051659	1.03026	0.830073	1.23869	0.649381	0.705271	0.450942	hypothetical protein ZEAMMB73_Zm00001d051659 [Zea mays]
Zm00001d051633	3.42012	4.46161	4.39798	3.47019	3.25799	2.9877	Ribose-phosphate pyrophosphokinase 4 [Zea mays]
Zm00001d051629	114.061	114.811	119.031	86.9704	84.3084	80.9489	Pyrophosphate--fructose 6-phosphate 1-phosphotransferase subunit alpha 2 [Zea mays]
Zm00001d051620	12.2561	12.801	12.3618	7.96622	9.6665	7.98579	uncharacterized protein LOC100384452 [Zea mays]
Zm00001d051611	7.5849	6.17913	5.37223	5.2835	4.69605	4.83164	groundhog protein 7 isoform X1 [Zea mays]
Zm00001d051609	3.40194	4.05955	4.24577	0.097718	0.086309	0.120791	Heat shock 70 kDa protein 17 [Zea mays]
Zm00001d051596	0.788221	0.725501	1.09546	0	0.397028	0.699022	hypothetical protein ZEAMMB73_Zm00001d051596 [Zea mays]
Zm00001d051592	3.96319	2.95271	3.6855	2.14522	2.68832	3.072	hypothetical protein ZEAMMB73_Zm00001d051592 [Zea mays]
Zm00001d051591	35.0688	28.0398	31.7595	11.2237	14.2311	13.0996	histone H2B.1 [Sorghum bicolor]
Zm00001d051567	11.4319	9.71398	10.8552	6.72236	7.82816	8.20524	alpha/beta-Hydrolases superfamily protein [Zea mays]
Zm00001d051550	0.952585	1.4384	1.57708	0.925685	0.772546	0.821055	putative WRKY DNA-binding domain superfamily protein [Zea mays]
Zm00001d051544	6.63581	7.1787	7.48708	3.81056	3.62289	3.6109	titin isoform X1 [Zea mays]
Zm00001d051543	518.588	506.355	478.311	393.734	407.693	411.207	60S ribosomal protein L12 [Zea mays]
Zm00001d051542	1.12603	1.47401	1.8251	0.583665	0.626062	0.309094	DNA topoisomerase 2 [Zea mays]
Zm00001d051535	21.6512	22.1062	22.2015	15.011	15.711	14.8516	P-loop containing nucleoside triphosphate hydrolase superfamily protein [Zea mays]
Zm00001d051534	4.48064	5.13421	4.43947	2.95896	3.70964	4.46293	uncharacterized protein LOC100278528 [Zea mays]
Zm00001d051529	4.16948	3.63828	3.04089	2.00502	2.32619	2.20416	Putative AMP-dependent synthetase and ligase superfamily protein [Zea mays]
Zm00001d051528	23.7972	22.666	22.5523	17.6617	15.8525	16.7676	survival motor neuron protein [Zea mays]
Zm00001d051525	19.3172	18.6297	19.8697	13.1585	14.7095	13.1162	Oligopeptide transporter 4 [Zea mays]
Zm00001d051514	3.32123	3.71069	3.38347	2.888	2.59845	2.17109	hypothetical protein [Zea mays]
Zm00001d051513	2.31272	2.45848	1.79717	1.72085	1.52097	1.53244	ubiquitin carboxyl-terminal hydrolase 21 isoform X1 [Zea mays]
Zm00001d051509	0.994589	0.956112	0.851848	0.201505	0.178858	0.33567	transcription factor bHLH94 [Zea mays]
Zm00001d051505	0.926097	1.01135	1.28203	0.514525	0.639665	0.834991	uncharacterized LOC100284963 isoform X1 [Zea mays]
Zm00001d051484	1.71622	1.61797	1.90458	0.522852	0.871617	0.822765	Putative RING zinc finger domain superfamily protein [Zea mays]
Zm00001d051480	3.45104	3.85254	3.29414	1.31027	0.919247	1.23119	Protein REVEILLE 1 [Zea mays]
Zm00001d051478	75.2186	58.2439	58.352	41.6187	38.2621	48.6197	histone H4 [Zea mays]
Zm00001d051468	0.616115	0.593033	1.13412	0.282826	0.33003	0.491682	uncharacterized protein LOC100217252 [Zea mays]
Zm00001d051460	4.49304	3.58991	4.00198	1.96337	1.92657	2.54905	RING zinc finger protein-like [Zea mays]
Zm00001d051453	1.61351	1.01752	0.845579	0.721223	0.301966	0.571453	uncharacterized protein LOC100278102 [Zea mays]
Zm00001d051431	14.2518	14.7318	14.809	11.9774	12.0345	11.9557	Serine/threonine-protein kinase WNK8 [Zea mays]
Zm00001d051429	10.1145	9.02397	9.34913	4.22366	5.77899	4.97893	uncharacterized protein LOC103653901 [Zea mays]
Zm00001d051420	24.6071	21.3541	20.5533	16.4222	17.6258	18.2413	dehydrin [Zea mays]
Zm00001d051403	111.579	107.756	107.627	76.5352	72.5236	70.3674	aquaporin PIP1-3/PIP1-4 [Zea mays]
Zm00001d051394	3.98278	4.13643	4.63585	3.20084	2.98255	2.67155	hypothetical protein ZEAMMB73_Zm00001d051394 [Zea mays]
Zm00001d051387	16.9591	16.6603	17.65	13.4706	13.238	11.8138	scarecrow-like protein 27 [Zea mays]
Zm00001d051374	26.9548	27.1484	23.5316	17.3111	20.7761	19.8949	Peroxisome biogenesis protein 19-1 [Zea mays]
Zm00001d051373	35.7746	32.7999	31.3401	25.4638	26.7446	23.6387	Peroxisome biogenesis protein 19-1 [Zea mays]
Zm00001d051364	0.637959	1.93253	2.4794	0	0.247602	0.550213	Peptidyl-prolyl cis-trans isomerase CYP20-3 chloroplastic, partial [Zea mays]
Zm00001d051339	1.71871	1.45983	1.44245	1.08768	1.0771	0.579415	uncharacterized protein LOC103653864 [Zea mays]
Zm00001d051337	72.5327	73.9418	73.3878	59.6165	55.0351	56.5675	Ubiquitin carboxyl-terminal hydrolase 3 [Zea mays]
Zm00001d051272	24.6993	24.0731	22.5808	18.8332	19.9604	18.7863	Ascorbate-specific transmembrane electron transporter 1 [Zea mays]
Zm00001d051269	2.7753	3.20897	2.92178	1.24659	1.04253	1.26933	putative MYB DNA-binding domain superfamily protein [Zea mays]
Zm00001d051252	0.658008	1.23415	0.420029	0.216961	0.084298	0.131787	Chaperonin 60 subunit alpha 2 chloroplastic [Zea mays]
Zm00001d051227	14.3847	15.2796	16.029	12.9753	12.5971	11.3944	uncharacterized protein LOC100272578 [Zea mays]
Zm00001d051166	2.86246	2.54608	2.34937	0.573831	0.392251	0.588538	phenylalanine ammonia-lyase [Zea mays]
Zm00001d051157	265.064	270.869	266.963	146.472	147.039	146.855	adenosine kinase 2 [Zea mays]
Zm00001d051132	1.92588	1.95856	1.3227	0.931075	1.00967	1.08684	Polyprotein [Zea mays]
Zm00001d051125	9.13269	8.87911	9.1057	4.59766	3.87763	3.63849	LRR receptor-like serine/threonine-protein kinase EFR [Zea mays]
Zm00001d051121	0.854589	0.612177	0.422454	0.262646	0.127991	0.5996	enzyme of the cupin superfamily [Zea mays]
Zm00001d051103	3.06547	3.06757	3.06029	3.04937	2.23516	2.11631	Eukaryotic translation initiation factor 3 subunit E [Zea mays]
Zm00001d051090	1.19441	0.856084	0.814393	0	0.093793	0	16S rRNA processing protein RimM family, partial [Zea mays]
Zm00001d051082	11.7732	12.9695	11.0425	7.01321	7.16858	8.64424	uncharacterized protein LOC100277872 [Zea mays]
Zm00001d051064	2.43996	3.44787	3.18702	1.13508	0.829473	0.483862	Putative RING zinc finger domain superfamily protein [Zea mays]
Zm00001d051063	10.1146	9.17829	8.81457	6.29191	7.32615	8.70851	uncharacterized protein LOC100276493 [Zea mays]
Zm00001d051061	26.8612	26.3998	25.2777	19.8131	19.8709	22.5289	enhancer of rudimentary homolog [Zea mays]
Zm00001d051060	3.26287	3.14787	3.45778	1.49214	1.56401	1.89873	uncharacterized protein LOC109946040 isoform X1 [Zea mays]
Zm00001d051054	1.24047	1.40409	1.48566	0	0	0	hypothetical protein ZEAMMB73_Zm00001d051054 [Zea mays]
Zm00001d051053	13.0441	13.1977	11.2636	9.41513	10.4268	9.66671	uncharacterized protein LOC100193062 precursor [Zea mays]
Zm00001d051052	46.913	43.6428	45.2781	35.4971	37.7621	34.2841	Splicing factor, arginine/serine-rich 7 [Zea mays]
Zm00001d051050	9.48569	9.31138	10.1114	0.077091	0.060964	0.138177	Putative eukaryotic translation initiation factor 3E subunit family protein [Zea mays]
Zm00001d051033	34.2005	37.09	37.305	27.6048	27.8737	30.3723	uncharacterized protein LOC100275976 isoform X1 [Zea mays]
Zm00001d051029	1.12913	1.15954	1.93842	0	0	0	hypothetical protein ZEAMMB73_Zm00001d051029 [Zea mays]
Zm00001d051020	20.8787	20.0831	19.9569	14.0302	14.2404	15.5562	glycine-rich protein isoform X1 [Zea mays]
Zm00001d051018	18.9314	20.797	20.6457	4.1924	3.44994	3.85611	uncharacterized protein LOC100273793 [Zea mays]
Zm00001d051016	12.7526	11.1586	12.7545	0.94757	2.01503	2.0563	uncharacterized protein LOC100193981 [Zea mays]
Zm00001d051015	5.93242	5.44137	4.85727	4.12865	3.44891	3.3955	Nicotinamidase 1 [Zea mays]
Zm00001d051008	17.3393	17.5766	18.6682	0.306064	0.329003	0.597041	hypothetical protein ZEAMMB73_Zm00001d051008 [Zea mays]
Zm00001d050993	40.7642	41.7407	42.1144	33.5276	33.2346	33.8425	nucleotide-binding protein 1 [Zea mays]
Zm00001d050985	28.1882	27.8442	33.766	21.7885	21.8699	18.3047	Regulator of chromosome condensation (RCC1) family protein [Zea mays]
Zm00001d050978	10.7445	9.77459	10.038	7.72434	7.79943	7.67561	uncharacterized protein LOC100216677 [Zea mays]
Zm00001d050977	10.9766	9.73755	9.82592	0.44192	1.00718	0.360605	putative cytochrome P450 superfamily protein [Zea mays]
Zm00001d050924	0.82247	0.89162	0.886136	0	0	0	40S ribosomal protein S8 [Zea mays]
Zm00001d050921	252.379	238.359	251.678	197.343	196.172	203.708	60S ribosomal protein L6-3-like [Zea mays]
Zm00001d050909	2.18161	2.39061	2.68376	2.0439	1.49457	1.41172	hypothetical protein ZEAMMB73_Zm00001d050909 [Zea mays]
Zm00001d050905	5.82514	3.68092	4.33434	3.6699	4.19466	3.64972	unknown [Zea mays]
Zm00001d050899	15.7883	14.6451	13.0755	8.81813	9.8372	11.1958	cell number regulator 2 [Zea mays]
Zm00001d050886	3.20408	4.07132	3.62942	2.40247	3.35503	2.2795	putative mitochondrial transcription termination factor family protein [Zea mays]
Zm00001d050877	1.08816	1.38088	1.24947	1.04722	0.780434	0.530268	hypothetical protein ZEAMMB73_Zm00001d050877 [Zea mays]
Zm00001d050872	1.45958	0.958001	1.14931	0.816527	0.862317	1.07745	uncharacterized protein LOC103653668 [Zea mays]
Zm00001d050868	17.1521	17.5625	16.9389	13.2063	13.6608	12.57	somatic embryogenesis receptor-like kinase 3 precursor [Zea mays]
Zm00001d050865	2.72035	2.44532	2.19713	0.564141	0.869571	1.03352	unknown [Zea mays]
Zm00001d050864	296.146	283.6	265.086	171.606	180.67	176.484	uncharacterized protein LOC100278951 [Zea mays]
Zm00001d050844	2.27866	1.72386	2.45428	0.929833	1.41793	0.568881	uncharacterized protein LOC100383821 [Zea mays]
Zm00001d050837	25.0467	22.4588	19.4353	15.3614	18.79	16.5513	gibberellin receptor GID1L2 [Zea mays]
Zm00001d050828	1.10899	1.65931	0	0	0.597461	0	hypothetical protein ZEAMMB73_Zm00001d050828 [Zea mays]
Zm00001d050827	31.699	32.9916	34.8281	27.162	26.5467	27.672	nucleoside diphosphate kinase isoform X1 [Zea mays]
Zm00001d050798	2.555	2.79239	2.78024	2.36044	1.67665	1.68282	Putative RING zinc finger domain superfamily protein [Zea mays]
Zm00001d050775	10.6249	12.5596	11.7794	8.96558	7.40498	8.26294	NADPH-dependent pterin aldehyde reductase [Zea mays]
Zm00001d050754	2.01903	2.31892	2.54886	2.30404	1.87569	1.27452	uncharacterized protein LOC103653629 [Zea mays]
Zm00001d050748	1.64805	1.7714	1.71201	0.993491	1.33697	1.03852	uncharacterized protein LOC100275488 [Zea mays]
Zm00001d050716	19.0506	17.5026	18.4697	12.3314	13.1033	12.1935	Alkaline/neutral invertase CINV2 [Zea mays]
Zm00001d050694	1.02916	1.04242	1.42793	0.810005	1.22048	0.819031	serine decarboxylase 1 [Zea mays]
Zm00001d050666	37.6263	32.4701	34.5685	28.6797	29.7318	28.2013	unknown [Zea mays]
Zm00001d050616	84.3178	79.0576	84.0853	66.2291	71.6914	67.1746	26S protease regulatory subunit 6B [Zea mays]
Zm00001d050615	3.22893	3.25363	3.66746	2.0156	2.68479	2.61406	uncharacterized protein LOC100501915 [Zea mays]
Zm00001d050609	1.4363	0.836496	1.21793	1.06936	0.53058	0.533058	uncharacterized protein LOC100276204 [Zea mays]
Zm00001d050608	7.36818	8.00438	8.28555	3.10202	2.7822	3.83663	uncharacterized protein LOC100276204 [Zea mays]
Zm00001d050598	1.15386	1.60446	0.894257	0	0	0	hypothetical protein ZEAMMB73_Zm00001d050598 [Zea mays]
Zm00001d050595	1.46159	1.5992	1.57489	0	0	0	putative U3 small nucleolar RNA-associated protein 11 [Zea mays]
Zm00001d050593	2.46625	2.00431	2.64754	0	0	0	Putative membrane lipoprotein [Zea mays]
Zm00001d050568	2.14682	3.38401	1.91082	0.609888	0.318836	0.065074	hypothetical protein ZEAMMB73_Zm00001d050568, partial [Zea mays]
Zm00001d050550	8.4132	8.66446	9.92444	3.18444	2.77204	3.02456	uncharacterized protein LOC100278525 isoform X1 [Zea mays]
Zm00001d050496	30.1359	27.6022	31.0761	22.1127	22.0857	20.0682	ribosomal protein L2 [Zea mays]
Zm00001d050495	14.3072	15.4602	14.2453	0.364693	0.114262	0.201698	Aldehyde dehydrogenase family 7 member B4 [Zea mays]
Zm00001d050493	12.008	14.3254	12.8152	9.12517	10.6044	10.3671	gibberellin receptor GID1L2 [Zea mays]
Zm00001d050490	3.89195	3.10485	3.47437	2.80281	2.85211	2.97463	Beta-glucosidase 11 [Zea mays]
Zm00001d050475	1.25759	1.51342	1.86632	0.579458	0.866346	0.92926	Cyclin-D2-1 [Zea mays]
Zm00001d050457	37.2998	38.9362	37.4448	25.0511	24.4626	22.7818	Protein DETOXIFICATION 27 [Zea mays]
Zm00001d050455	4.65405	4.6077	4.32971	1.46863	1.27684	1.78611	Anthranilate N-benzoyltransferase protein 1 [Zea mays]
Zm00001d050440	36.0259	32.8436	36.4927	25.5143	27.3615	27.6566	Defective in cullin neddylation protein [Zea mays]
Zm00001d050422	5.21661	5.35957	5.90839	2.41405	2.10192	2.3725	CBL-interacting protein kinase 6 [Zea mays]
Zm00001d050411	48.9835	47.6019	47.96	28.6707	28.7728	30.8208	60S ribosomal protein L34 [Zea mays]
Zm00001d050388	1.5469	1.06824	1.70221	0.495034	0.596375	0.78657	Agamous-like MADS-box protein AGL16 [Zea mays]
Zm00001d050317	2.85722	2.71061	1.97347	0.682207	1.193	0.956832	oxidoreductase [Zea mays]
Zm00001d050314	1.39494	1.90911	1.19197	0	0	0	hypothetical protein ZEAMMB73_Zm00001d050314 [Zea mays]
Zm00001d050300	169.999	172.237	170.096	107.025	117.15	117.156	unknown [Zea mays]
Zm00001d050293	3.82414	3.53915	3.70203	2.93922	3.03266	2.58662	probable alpha,alpha-trehalose-phosphate synthase [UDP-forming] 10 [Zea mays]
Zm00001d050277	2.22026	2.19772	2.54188	1.71462	1.9813	2.09104	Heavy metal transport/detoxification superfamily protein [Zea mays]
Zm00001d050272	3.54635	3.32949	3.09304	1.44088	1.23407	1.76206	UPF0503 protein chloroplastic [Zea mays]
Zm00001d050224	0.859223	0.723468	0.548654	0.192916	0.103588	0.151655	4-coumarate--CoA ligase 1 [Zea mays]
Zm00001d050220	3.19787	3.96161	3.93918	0.683394	0.383926	0.923418	Long chain base biosynthesis protein 1 [Zea mays]
Zm00001d050211	1.24926	1.29157	1.14225	0.521144	0.758602	0.61232	Amino acid permease 2 [Zea mays]
Zm00001d050201	5.29444	5.25131	6.04743	3.13541	2.69555	2.63171	xyloglucan endotransglucosylase/hydrolase protein 24 [Zea mays]
Zm00001d050199	6.32083	8.45652	7.94561	5.12	6.74256	4.07942	60S ribosomal protein L18a-2 [Zea mays]
Zm00001d050196	7.6531	6.81528	5.48797	4.69558	4.34272	4.39533	endo-1,3;1,4-beta-D-glucanase precursor [Zea mays]
Zm00001d050166	7.60334	7.94773	9.77082	7.44211	6.2756	5.87611	uncharacterized protein LOC100282400 [Zea mays]
Zm00001d050164	7.27444	5.6666	5.14456	1.3921	2.13155	1.79959	putative WAK-related receptor-like protein kinase family protein precursor [Zea mays]
Zm00001d050150	1.88815	1.74444	2.05939	1.04236	1.03339	1.22528	Adenylate kinase 5 chloroplastic [Zea mays]
Zm00001d050144	1.74065	0.783442	0.748793	0	0	0	Sec14p-like phosphatidylinositol transfer family protein [Zea mays]
Zm00001d050140	4.74831	4.03805	3.84618	2.79908	3.62864	3.04099	uncharacterized protein LOC103653353 isoform X2 [Zea mays]
Zm00001d050119	3.22034	3.52644	3.25465	2.50736	2.36804	3.23735	activator of 90 kDa heat shock protein ATPase [Zea mays]
Zm00001d050103	10.46	10.4712	11.3613	8.14326	7.2773	6.79117	Protein trichome birefringence-like 16 [Zea mays]
Zm00001d050100	55.4062	46.3801	52.5869	27.1082	29.6803	30.4471	histone H2B.2-like [Aegilops tauschii subsp. tauschii]
Zm00001d050074	0.791488	0.554733	1.07472	0.554381	0.411432	0.489694	Putative leucine-rich repeat receptor-like protein kinase family protein [Zea mays]
Zm00001d050061	6.01963	5.71176	6.10777	3.45001	3.66845	3.74435	Putative SWI/SNF-related matrix-associated actin-dependent regulator of chromatin subfamily A member 3-like 3 [Zea mays]
Zm00001d050017	10.042	10.2219	9.72502	7.26525	7.88934	6.72598	Remorin family protein [Zea mays]
Zm00001d050011	4.20945	4.07753	3.60396	2.24038	1.79169	2.06679	carbonic anhydrase isoform X1 [Zea mays]
Zm00001d050008	4.82665	4.35377	4.38523	1.07959	0.812283	0.790061	junctophilin-4-like [Zea mays]
Zm00001d049965	27.9881	26.9326	28.5736	17.8866	17.5183	18.7237	Ribonucleoprotein [Zea mays]
Zm00001d049950	49.0647	46.8179	47.5406	41.3578	39.2668	37.3579	unknown [Zea mays]
Zm00001d049930	27.3514	27.639	27.1481	19.8557	20.0579	19.6011	uncharacterized protein LOC100282700 [Zea mays]
Zm00001d049922	137.074	135.908	137.128	101.895	97.9011	96.337	retinoid-inducible serine carboxypeptidase precursor [Zea mays]
Zm00001d049904	15.3463	11.674	11.3051	7.41218	6.68508	7.06554	60S ribosomal protein L26-1 [Zea mays]
Zm00001d049882	9.96549	7.92105	6.93133	0	0	0	3-ketoacyl-CoA thiolase 2 peroxisomal [Zea mays]
Zm00001d049870	2.26668	2.97862	2.82353	1.84207	1.4124	1.63429	putative HLH DNA-binding domain superfamily protein [Zea mays]
Zm00001d049853	14.05	12.0797	12.136	8.33769	8.92028	8.32395	HEAT repeat family protein [Zea mays]
Zm00001d049851	2.1385	1.3716	1.16654	0.865127	0.626274	1.4526	ACT domain-containing protein ACR4 [Zea mays]
Zm00001d049824	0.622832	1.06279	0.721423	0.285738	0.323747	0.232311	teosinte glume architecture 1-like [Zea mays]
Zm00001d049823	7.13847	5.30946	6.00137	0.846609	1.36557	1.03027	MTA/SAH nucleosidase [Zea mays]
Zm00001d049805	6.44939	4.98636	6.11077	4.34619	3.18703	3.98923	hypothetical protein ZEAMMB73_Zm00001d049805 [Zea mays]
Zm00001d049801	2.01607	1.59818	2.4328	0	0	0.034967	hypothetical protein ZEAMMB73_Zm00001d044366 [Zea mays]
Zm00001d049793	1.04928	1.09952	2.16827	0.891055	0.272	0.746289	hypothetical protein ZEAMMB73_Zm00001d049793 [Zea mays]
Zm00001d049792	1.07778	1.13971	1.89323	0.901106	1.20746	1.25682	hypothetical protein ZEAMMB73_Zm00001d049792 [Zea mays]
Zm00001d049781	3.15042	2.6955	3.25704	0.677685	1.27618	0.991006	Speckle-type POZ protein-like protein [Zea mays]
Zm00001d049742	0.585877	0.947913	0.83395	0.68491	0.600033	0.345616	Ternary complex factor-like [Zea mays]
Zm00001d049727	3.27509	3.33375	3.94794	2.7721	2.38307	1.94818	protein SUPPRESSOR OF NPR1-1 CONSTITUTIVE 4 [Zea mays]
Zm00001d049721	0.696935	0.861582	1.05705	0.462016	0.32337	0.653711	transcription factor IND [Zea mays]
Zm00001d049719	6.45174	6.46064	5.88432	5.23281	3.72	4.39311	hypothetical protein ZEAMMB73_Zm00001d049719 [Zea mays]
Zm00001d049709	34.9559	33.8718	32.6735	20.213	22.8733	20.8074	Polyneuridine-aldehyde esterase [Zea mays]
Zm00001d049706	48.8541	51.0221	52.2392	39.339	43.8282	37.9476	uncharacterized LOC100193964 [Zea mays]
Zm00001d049703	25.0596	24.6433	24.4093	21.0666	20.9344	19.3497	uncharacterized protein LOC100381882 [Zea mays]
Zm00001d049688	1.74415	1.09543	1.06623	0.225808	0.445736	0.187333	uncharacterized protein LOC103653138 [Zea mays]
Zm00001d049676	10.6332	9.49536	10.8137	7.32197	7.12033	5.88883	uncharacterized protein LOC100501201 [Zea mays]
Zm00001d049671	0.099397	4.14332	3.04217	0	0.328994	0.536662	Calmodulin-binding transcription activator 2 [Zea mays]
Zm00001d049668	127.424	127.634	128.62	79.6827	87.8662	81.8166	40S ribosomal protein S13-1 [Zea mays]
Zm00001d049659	12.613	11.1095	12.1123	6.12387	7.52964	9.53683	auxin-induced protein 15A [Zea mays]
Zm00001d049648	15.7152	16.2204	16.0797	12.2017	11.9178	11.5681	Protein STICHEL-like 2 [Zea mays]
Zm00001d049647	8.85376	9.55077	8.92357	6.22562	6.70413	6.96793	Ribosome-like protein [Zea mays]
Zm00001d049643	3.52207	3.11999	3.13972	2.35935	2.6805	2.48798	zinc finger (C3HC4-type RING finger) family protein [Zea mays]
Zm00001d049621	34.7618	33.1508	36.1212	27.4406	29	29.8725	leunig-related7 isoform X1 [Zea mays]
Zm00001d049619	256.973	249.912	239.006	141.794	154.909	148.255	60S acidic ribosomal protein P0 [Zea mays]
Zm00001d049606	7.90946	6.01168	7.50591	4.84485	5.40374	5.2678	pentatricopeptide repeat-containing protein At5g50390, chloroplastic [Zea mays]
Zm00001d049597	47.0357	39.3748	38.7395	30.5084	37.454	34.4974	External alternative NAD(P)H-ubiquinone oxidoreductase B4 mitochondrial [Zea mays]
Zm00001d049579	11.7129	11.5065	11.0226	6.98646	6.49725	6.17243	Tyrosine--tRNA ligase 1 cytoplasmic [Zea mays]
Zm00001d049561	1.13966	1.57362	0.898	1.07215	0.264599	1.18023	uncharacterized protein LOC100277984 [Zea mays]
Zm00001d049553	37.0563	36.0137	36.6186	29.7378	30.7247	30.5173	uncharacterized protein LOC100191705 [Zea mays]
Zm00001d049543	32.7205	35.5731	36.9546	29.8299	27.4534	26.7361	LHY protein isoform X1 [Zea mays]
Zm00001d049521	1.48379	1.07816	1.34108	0.616344	1.07678	1.12389	AT-hook motif nuclear-localized protein 23 [Zea mays]
Zm00001d049510	9.75432	8.25412	9.17738	4.64408	5.13979	5.00821	uncharacterized protein LOC100501754 [Zea mays]
Zm00001d049496	70.0904	77.7792	73.8249	55.0123	56.7016	53.893	MOB kinase activator-like 1B [Zea mays]
Zm00001d049494	0.797487	1.05846	1.19988	0.514384	0.718809	0.899517	RNA polymerase sigma factor sigA isoform X2 [Zea mays]
Zm00001d049474	1.53756	0.043431	1.91037	0.41652	1.27017	0.459741	Protein VAC14-like protein [Zea mays]
Zm00001d049452	1.08979	1.86243	2.37099	1.10389	0.914648	0.927157	kinesin-like protein [Zea mays]
Zm00001d049407	0.832007	0.789031	1.06361	0.81082	0.531428	0.406179	unknown [Zea mays]
Zm00001d049381	2.62192	1.47596	0.930588	0.855413	1.26382	1.67233	--
Zm00001d049379	7.41418	7.86178	8.25956	6.23856	5.73658	5.76815	general transcription factor 3C polypeptide 3 isoform X1 [Zea mays]
Zm00001d049357	22.4584	20.6902	22.6808	16.8529	16.5055	15.2352	uncharacterized protein LOC100274443 [Zea mays]
Zm00001d049349	6.63552	6.73702	6.0637	4.11916	5.67802	5.04261	protein NRT1/ PTR FAMILY 4.4-like [Zea mays]
Zm00001d049333	21.3429	20.2027	20.0967	17.2493	15.5874	17.0072	uncharacterized protein LOC100276330 [Zea mays]
Zm00001d049320	149.667	147.462	141.217	123.041	120.179	122.06	uncharacterized protein LOC100273208 [Zea mays]
Zm00001d049313	8.52238	7.69329	8.67657	4.34823	3.88488	4.33112	uncharacterized protein LOC100279356 [Zea mays]
Zm00001d049292	4.31473	4.29094	3.67914	1.04574	1.22159	0.93316	UDP-glycosyltransferase 73D1 [Zea mays]
Zm00001d049290	4.86975	5.05919	4.66446	1.3264	1.46931	1.32223	uncharacterized protein LOC103652957 [Zea mays]
Zm00001d049289	7.00153	7.60286	5.2926	1.99545	2.48179	1.48475	hypothetical protein ZEAMMB73_Zm00001d049289 [Zea mays]
Zm00001d049286	1.4428	2.36846	1.69161	1.03117	1.22467	1.22932	putative receptor-like protein kinase At3g47110 [Zea mays]
Zm00001d049251	12.9171	12.0008	14.2511	12.4755	10.1407	8.19263	Rhamnogalacturonate lyase family protein [Zea mays]
Zm00001d049244	5.29567	3.35686	4.67074	2.44033	2.92648	2.90057	uncharacterized protein LOC100279586 [Zea mays]
Zm00001d049242	0.419341	0.74104	0.371527	0.408881	0.094757	0.496951	uncharacterized protein LOC100193759 precursor [Zea mays]
Zm00001d049234	318.963	311.401	327.671	236.345	242.383	224.391	glycine1 [Zea mays]
Zm00001d049226	6.65954	6.75028	5.99664	4.19238	5.4854	4.58258	uncharacterized LOC100191620 isoform X1 [Zea mays]
Zm00001d049220	0.69878	0.918295	1.95081	0.560274	0.610668	1.56121	uncharacterized protein LOC103652930 [Zea mays]
Zm00001d049217	4.02391	4.36101	4.97024	0.43343	0.439979	0.347125	Senescence-specific cysteine protease SAG12 [Zea mays]
Zm00001d049173	0.700383	0.606357	1.11193	0.322825	0.941196	0.745035	probable WRKY transcription factor 24 [Zea mays]
Zm00001d049171	7.13826	6.83293	7.1658	5.57335	4.79677	4.2491	Lipase/lipooxygenase PLAT/LH2 family protein [Zea mays]
Zm00001d049166	9.40737	8.45771	8.25973	6.37541	4.70077	6.88618	uncharacterized protein LOC100277266 [Zea mays]
Zm00001d049163	24.0359	25.861	25.2593	17.5914	19.1417	20.8979	uncharacterized protein LOC100284284 [Zea mays]
Zm00001d049160	16.9154	17.6143	18.7613	14.0228	15.6787	14.6893	sigma factor sig2A [Zea mays]
Zm00001d049158	2.61972	2.39983	2.66814	2.0833	1.30674	1.89606	Transcription factor bHLH62 [Zea mays]
Zm00001d049157	103.387	103.085	98.8058	50.0023	53.4558	51.3719	octicosapeptide/Phox/Bem1p (PB1) domain-containing protein [Zea mays]
Zm00001d049156	2.73085	2.80359	2.84888	0.349526	0.595319	0.194732	uncharacterized protein LOC103652906 isoform X4 [Zea mays]
Zm00001d049155	42.1932	62.3567	65.9467	43.9276	46.2787	42.4114	protein transport protein SEC23 [Zea mays]
Zm00001d049133	52.879	49.8572	50.2089	44.3027	41.8752	39.6248	uncharacterized protein LOC100276325 [Zea mays]
Zm00001d049129	15.4246	15.0726	12.6239	8.39845	12.1941	9.66695	uncharacterized protein LOC103652891 [Zea mays]
Zm00001d049121	1.17829	1.1775	1.04823	0.647084	0.577908	0.417091	Disease resistance protein RPM1 [Zea mays]
Zm00001d049104	2.21	1.4996	2.08224	0.746346	1.48778	1.04509	thylakoid ADP,ATP carrier protein, chloroplastic [Zea mays]
Zm00001d049101	0.532483	1.15054	1.98496	0.131433	0	0.21759	probable ubiquitin-conjugating enzyme E2 26 [Zea mays]
Zm00001d049097	3.6981	3.305	2.8598	2.32816	2.35067	2.65827	saposin B domain-containing protein [Zea mays]
Zm00001d049091	7.80773	8.83056	7.4048	4.86269	6.09774	5.51083	uncharacterized protein LOC100191270 [Zea mays]
Zm00001d049081	5.54528	4.7781	4.33519	4.19716	3.82099	3.94738	uncharacterized protein LOC109945996 isoform X1 [Zea mays]
Zm00001d049068	1.10893	1.90194	1.62667	0.315766	0.710304	1.31102	GTP-binding protein SAR2 [Zea mays]
Zm00001d049061	1.8182	1.30465	0.931394	1.14719	0.799754	0.291612	uncharacterized protein LOC100278795 [Zea mays]
Zm00001d049060	4.90449	4.54501	2.81768	2.23737	1.68112	2.7021	uncharacterized protein LOC100275892 [Zea mays]
Zm00001d049055	230.904	225.885	230.807	172.657	163.39	154.79	Serine carboxypeptidase F13S12.6 [Zea mays]
Zm00001d049048	1.28356	1.02778	0.3796	0	0.102182	0.167536	Heat shock protein binding protein [Zea mays]
Zm00001d049042	61.5812	61.8841	64.3313	42.9278	47.1784	43.3055	methylthioribose-1-phosphate isomerase [Zea mays]
Zm00001d049028	19.8205	16.659	16.831	3.74438	3.19455	4.76978	chitinase 1 [Zea mays]
Zm00001d049024	1.12747	1.12627	1.19377	0	0	0.086947	Diacylglycerol O-acyltransferase 2 [Zea mays]
Zm00001d049019	66.6732	66.7987	65.5724	58.0862	50.9368	51.5149	Ankyrin repeat protein SKIP35 [Zea mays]
Zm00001d048983	7.24229	6.06321	7.61021	5.61654	4.99866	4.9381	hypothetical protein ZEAMMB73_Zm00001d048983 [Zea mays]
Zm00001d048958	4.86427	4.21882	5.05051	3.42671	4.0948	3.54466	putative leucine-rich repeat receptor-like protein kinase family protein precursor [Zea mays]
Zm00001d048957	17.0327	18.2563	18.5704	10.1192	12.4133	12.0369	uncharacterized protein LOC100279161 [Zea mays]
Zm00001d048953	10.5925	12.2172	9.74872	6.92237	7.05146	6.64919	3-ketoacyl-CoA synthase 2 [Zea mays]
Zm00001d048950	11.9345	9.16726	10.1279	3.13011	2.54922	2.99466	barwin [Zea mays]
Zm00001d048949	17.6697	14.2703	13.2988	10.6066	11.6643	11.8898	uncharacterized protein LOC100191593 precursor [Zea mays]
Zm00001d048908	39.972	35.1452	39.2899	30.2389	28.9381	30.6239	hypothetical protein [Zea mays]
Zm00001d048903	123.014	113.743	103.378	44.0041	54.4208	61.9194	uncharacterized protein LOC100272870 precursor [Zea mays]
Zm00001d048902	27.2417	30.1399	32.3596	20.6711	26.0082	22.4159	uncharacterized protein LOC100382109 [Zea mays]
Zm00001d048901	8.56993	9.31262	11.1143	6.7141	7.38201	5.91737	Transcription factor bHLH47 [Zea mays]
Zm00001d048892	29.4421	36.3772	37.4807	24.7784	23.6157	25.9115	uncharacterized protein LOC100273012 [Zea mays]
Zm00001d048890	35.4435	36.0209	39.2555	20.6691	19.873	20.3148	Acyl-coenzyme A oxidase [Zea mays]
Zm00001d048878	1.07273	0.566541	0.515891	0.275132	0.772071	0.57288	hypothetical protein ZEAMMB73_Zm00001d048878 [Zea mays]
Zm00001d048877	1.89684	1.98454	2.31112	1.70996	1.61906	1.27416	BRASSINOSTEROID INSENSITIVE 1-associated receptor kinase 1 isoform X1 [Zea mays]
Zm00001d048862	0.496946	0.731083	0.576418	0.652512	0.054041	0	saposin B domain-containing protein [Zea mays]
Zm00001d048841	1.29228	1.00378	1.41264	0.473693	0.800363	0.776086	unknown [Zea mays]
Zm00001d048839	8.37127	10.2947	10.8242	1.68055	1.22115	0.987709	hypothetical protein ZEAMMB73_Zm00001d048839 [Zea mays]
Zm00001d048837	0.862398	0.514323	0.755905	0.063376	0.171895	0.036985	cyclin-dependent kinase inhibitor 3 isoform X1 [Zea mays]
Zm00001d048836	10.0869	9.78799	8.68273	4.8883	5.84606	6.19671	hypothetical protein ZEAMMB73_Zm00001d048836 [Zea mays]
Zm00001d048826	1.48245	2.09223	2.42882	0.574794	0.541656	0.855335	uncharacterized protein LOC103642158 isoform X2 [Zea mays]
Zm00001d048794	24.2181	22.8353	24.7169	14.2133	13.7784	13.4893	uncharacterized protein LOC100285190 [Zea mays]
Zm00001d048790	1.45256	1.42742	2.02709	0	0	0	hypothetical protein ZEAMMB73_Zm00001d048790 [Zea mays]
Zm00001d048788	0.879339	1.79661	1.4247	0	0	0.085127	Putative acyl-CoA oxidase family protein [Zea mays]
Zm00001d048783	6.22164	5.899	5.75306	5.15097	3.64114	4.55218	Beta-galactosidase 5 [Zea mays]
Zm00001d048770	3.79993	3.11958	2.55078	1.10783	0.350235	0.496385	probable stress-associated endoplasmic reticulum protein [Zea mays]
Zm00001d048763	17.6664	18.3957	19.2782	14.5359	14.6095	13.0131	hypothetical protein [Zea mays]
Zm00001d048760	28.3808	23.6158	23.7412	12.4069	11.4982	12.1295	uncharacterized protein LOC100501668 [Zea mays]
Zm00001d048755	2.38152	2.52227	1.94426	1.60371	1.39243	1.34085	CLIP-associated protein, partial [Zea mays]
Zm00001d048753	1.25969	1.91545	1.09593	0.614588	1.05395	0.826485	CLIP-associated protein [Zea mays]
Zm00001d048737	11.7668	10.1548	11.8533	8.83066	9.9871	8.66715	hypothetical protein ZEAMMB73_Zm00001d048737 [Zea mays]
Zm00001d048723	1.87288	0.602214	0.299191	0.439776	0.463309	0.959786	tropinone reductase homolog At1g07440 isoform X2 [Zea mays]
Zm00001d048721	7.56952	7.48698	7.74216	6.26575	6.04934	6.29195	Lipase [Zea mays]
Zm00001d048718	7.52822	7.76342	8.36216	4.71758	3.98518	4.21525	Galactose oxidase/kelch repeat superfamily protein [Zea mays]
Zm00001d048717	4.68385	4.86531	5.12978	2.17624	2.17093	3.12915	Peptide chain release factor APG3 chloroplastic [Zea mays]
Zm00001d048710	167.198	169.49	169.347	117.482	118.546	117.067	indole-2-monooxygenase isoform X1 [Zea mays]
Zm00001d048709	155.809	151.73	149.58	66.2264	74.3075	68.4326	benzoxazinless1 [Zea mays]
Zm00001d048705	1124.56	1135.62	1113.51	922.05	893.82	841.711	cytochrome P450 71C3 [Zea mays]
Zm00001d048703	824.377	803.932	797.384	624.929	601.413	568.475	3-hydroxyindolin-2-one monooxygenase [Zea mays]
Zm00001d048702	659.995	761.128	741.635	582.131	592.198	554.172	benzoxazinone synthesis3 [Zea mays]
Zm00001d048694	1.74314	1.61439	1.67037	1.54029	1.17696	0.888578	uncharacterized protein LOC100277836 [Zea mays]
Zm00001d048693	25.641	27.3872	28.3544	13.8394	14.7692	13.9657	ATA15 protein [Zea mays]
Zm00001d048692	14.9995	16.2801	16.6844	6.91068	5.76333	5.33043	uncharacterized protein LOC100274343 isoform X1 [Zea mays]
Zm00001d048691	32.1117	32.6834	29.0651	21.8739	29.0234	26.1666	WD repeat-containing protein VIP3 [Zea mays]
Zm00001d048688	2.07637	2.34235	2.15651	1.2822	1.46471	1.47372	uncharacterized protein LOC100273555 [Zea mays]
Zm00001d048682	3.10014	2.65932	2.64077	2.19341	2.65757	1.9122	scarecrow-like protein 34 isoform X1 [Zea mays]
Zm00001d048681	2.70373	3.32887	3.17545	2.65942	2.88684	2.12396	hypothetical protein ZEAMMB73_Zm00001d048681 [Zea mays]
Zm00001d048680	21.5213	26.4485	17.758	7.22139	4.74012	3.18691	uncharacterized protein LOC100272597 isoform X1 [Zea mays]
Zm00001d048670	0.792232	0.79762	0.742906	0.685431	0.504028	0.657425	pentatricopeptide repeat-containing protein At1g09190 [Zea mays]
Zm00001d048666	1.56184	0.952716	1.57206	0	0	0	uncharacterized protein LOC103652707 [Zea mays]
Zm00001d048649	251.73	250.913	238.717	29.7116	33.8404	31.2064	uncharacterized LOC100278076 [Zea mays]
Zm00001d048648	1.45793	2.38285	2.07184	0.304984	0.247272	0.459751	Pectinesterase [Zea mays]
Zm00001d048643	4.81279	5.17413	4.88972	1.61097	1.28494	1.31585	Cyclopropane-fatty-acyl-phospholipid synthase [Zea mays]
Zm00001d048632	19.1826	19.4772	21.8095	17.3433	16.2684	16.1171	DEAD-box ATP-dependent RNA helicase 40 [Zea mays]
Zm00001d048629	7.11697	9.52719	7.36947	3.86138	4.36014	3.18581	uncharacterized protein LOC100279102 precursor [Zea mays]
Zm00001d048623	7.52345	0.73834	0.311022	0.85188	0.81361	0.773233	MYB transcription factor, partial [Zea mays]
Zm00001d048621	5.95055	5.33345	5.18498	2.14703	2.431	2.75841	ABC transporter G family member 11 [Zea mays]
Zm00001d048612	5.79784	7.97656	7.27143	2.52482	2.20283	1.86554	serine/threonine-protein kinase SIK3 homolog isoform X2 [Zea mays]
Zm00001d048604	7.66469	7.36723	7.96765	6.16387	5.74745	5.75666	scarecrow-like protein 34 [Zea mays]
Zm00001d048603	4.43209	3.70339	4.23467	3.20477	3.37551	3.06361	hypothetical protein ZEAMMB73_Zm00001d048603 [Zea mays]
Zm00001d048602	1.6564	1.95023	1.62029	0.307568	0.705506	0.302278	uncharacterized protein LOC100383117 [Zea mays]
Zm00001d048601	1.07264	0.884221	1.03783	0.517203	0.843371	0.667913	scarecrow-like protein 34 [Zea mays]
Zm00001d048590	3.09225	2.35178	2.5906	2.14455	1.90769	2.53143	uncharacterized protein LOC100285388 [Zea mays]
Zm00001d048588	1.57381	1.18644	1.19129	0.743954	1.04067	0.810885	unknown [Zea mays]
Zm00001d048585	69.0327	70.7482	73.0349	58.6197	61.0056	57.5171	uncharacterized protein LOC542766 [Zea mays]
Zm00001d048576	4.32532	5.86929	5.44668	3.95706	3.59661	4.49015	myosin heavy chain-related [Zea mays]
Zm00001d048575	9.07516	9.9012	11.1656	8.15206	7.41338	7.70617	BICD family-like cargo adapter 2 isoform X3 [Zea mays]
Zm00001d048573	8.18093	7.73551	9.18231	6.51949	6.17656	5.71352	Rhodopsin-like receptor [Zea mays]
Zm00001d048567	10.2959	8.80602	8.66297	5.65154	6.51171	5.8613	DeSI-like protein [Zea mays]
Zm00001d048555	0.948441	0.741121	1.37606	1.06832	0.586019	0.489798	protein TORNADO 2 [Zea mays]
Zm00001d048539	45.4587	42.1655	48.1638	23.0589	23.8814	22.562	Branched-chain-amino-acid aminotransferase [Zea mays]
Zm00001d048537	0.992073	1.17625	1.09863	0	0	0	hypothetical protein ZEAMMB73_Zm00001d048537 [Zea mays]
Zm00001d048514	34.4032	34.293	36.0163	26.3096	27.4625	24.5216	brown midrib4 [Zea mays]
Zm00001d048502	1.52664	1.9043	1.66575	0	0	0	COP9 signalosome complex subunit 1 [Zea mays]
Zm00001d048499	4.86142	4.95986	4.44949	3.09174	3.10729	3.26447	UDP-galactose/UDP-glucose transporter 4 [Zea mays]
Zm00001d048496	11.6105	12.2873	13.275	7.111	6.68176	7.91613	uncharacterized protein LOC100273324 precursor [Zea mays]
Zm00001d048494	10.637	10.2813	14.6925	6.24877	6.33842	5.83158	Putative subtilase family protein [Zea mays]
Zm00001d048487	2.63344	2.9926	3.42694	0.860084	0.653512	0.632497	hypothetical protein ZEAMMB73_Zm00001d048487 [Zea mays]
Zm00001d048484	0.883776	0.697637	0.793643	0.639773	0.828285	0.350641	hypothetical protein ZEAMMB73_Zm00001d048484 [Zea mays]
Zm00001d048481	1.35812	1.21234	1.68522	0.878066	0.763962	1.04481	uncharacterized protein LOC100383385 [Zea mays]
Zm00001d048476	2.30333	2.15043	1.88068	0.954601	0.806842	0.801199	Acyltransferase [Zea mays]
Zm00001d048473	7.90845	7.77868	7.20268	2.58992	2.9384	2.86999	ubiquitin-conjugating enzyme E2 I [Zea mays]
Zm00001d048472	8.73006	8.64479	8.41	6.97617	7.71134	6.39352	Protein FIZZY-RELATED 1 [Zea mays]
Zm00001d048463	13.5805	13.7248	14.748	6.73827	7.15515	6.67542	Hemolysin [Zea mays]
Zm00001d048453	2.34416	2.31623	2.09784	1.95688	1.85415	1.39213	probable LRR receptor-like serine/threonine-protein kinase At1g12460 [Zea mays]
Zm00001d048449	301.399	290.241	276.311	159.814	187.347	173.13	senescence-associated protein [Zea mays]
Zm00001d048448	0.923685	0.785908	0.499071	0	0.123677	0.6082	Putative MYB DNA-binding domain superfamily protein [Zea mays]
Zm00001d048441	3.56047	3.85013	3.84201	2.718	1.85943	2.97555	protein PAM68, chloroplastic [Zea mays]
Zm00001d048421	191.738	175.454	178.959	148.917	146.942	142.101	uncharacterized protein LOC103639574 [Zea mays]
Zm00001d048420	14.0431	14.5485	13.9203	12.6806	10.1099	10.7494	uncharacterized protein LOC100283682 isoform X3 [Zea mays]
Zm00001d048417	153.673	152.637	148.861	104.982	102.692	94.8292	FAD/NAD(P)-binding oxidoreductase family protein [Zea mays]
Zm00001d048416	3.84373	3.52483	3.13736	1.00465	1.96208	1.19449	uncharacterized protein LOC100191582 [Zea mays]
Zm00001d048414	7.16236	7.27582	7.25635	4.92627	6.38243	5.21182	hypothetical protein ZEAMMB73_Zm00001d048414 [Zea mays]
Zm00001d048410	45.9945	45.5809	43.7035	26.798	23.87	26.0825	Ras-related protein RABF1 [Zea mays]
Zm00001d048409	43.6474	43.9175	46.1754	39.1764	36.0878	35.9264	cell division control protein 48 homolog E [Zea mays]
Zm00001d048403	79.368	76.6242	79.533	64.529	58.9156	64.8191	Proteasome subunit alpha type [Zea mays]
Zm00001d048393	4.3784	4.73203	4.8474	2.50293	2.22491	1.86434	unknown [Zea mays]
Zm00001d048385	14.9559	14.8009	15.8315	12.7626	13.3251	11.4108	inhibitor of growth protein 5 [Zea mays]
Zm00001d048383	1.22405	1.53414	2.12705	1.09127	0.733915	1.3558	MYB305 [Zea mays]
Zm00001d048381	3.66737	3.13248	3.90737	0.560275	3.00935	0.63584	ATP sulfurylase 1 chloroplastic [Zea mays]
Zm00001d048373	26.4594	28.5346	28.3454	13.5351	15.9247	15.0592	white cap1 [Zea mays]
Zm00001d048372	32.3705	33.0004	33.7645	5.81166	5.02696	4.53849	Glutamyl-tRNA synthetase, cytoplasmic [Zea mays]
Zm00001d048369	1.12944	1.73605	1.45992	0.425108	0.30416	0.364738	CCT motif family protein [Zea mays]
Zm00001d048362	24.5331	24.0542	26.9141	20.374	21.3181	19.6751	Mitochondrial outer membrane protein porin 4 [Zea mays]
Zm00001d048360	10.1981	9.30069	9.56276	7.40378	5.11227	8.10614	uncharacterized protein LOC100193375 [Zea mays]
Zm00001d048342	1.55175	1.22614	0.971134	0.427798	0.283517	0.232538	putative protein kinase superfamily protein [Zea mays]
Zm00001d048341	1.85598	1.94789	1.77346	0.18426	0.144663	0.312035	unknown [Zea mays]
Zm00001d048335	2.3504	1.90314	2.20662	0.637557	0.4379	0.413649	Major facilitator superfamily protein [Zea mays]
Zm00001d048334	5.6084	6.71002	6.09514	2.51104	4.13178	3.09063	uncharacterized protein LOC103639540 [Zea mays]
Zm00001d048333	1.75269	1.40059	1.06829	0.722416	1.13635	0.606848	uncharacterized protein LOC103639541 [Zea mays]
Zm00001d048324	27.3743	28.3743	27.2294	14.785	13.4233	14.7294	Ribulose-phosphate 3-epimerase [Zea mays]
Zm00001d048321	0.593452	0.454277	0.688167	0.502177	0.371682	0.22478	hypothetical protein ZEAMMB73_Zm00001d048321 [Zea mays]
Zm00001d048315	7.15113	8.58994	7.54468	4.543	4.05389	4.88331	3-dehydroquinate synthase [Zea mays]
Zm00001d048311	8.53619	8.04181	8.12672	2.89351	3.03509	3.37322	Sucrose transport protein SUC3 [Zea mays]
Zm00001d048308	31.2339	26.6737	29.7535	23.6122	22.5906	21.5042	nuclear pore complex protein NUP96 isoform X1 [Zea mays]
Zm00001d048307	5.69789	5.40728	3.93809	4.25314	3.34961	3.47406	uncharacterized protein LOC100276002 [Zea mays]
Zm00001d048286	10.3666	8.45079	10.6554	6.42825	8.8017	6.83837	Acyl-CoA N-acyltransferase (NAT) superfamily protein [Zea mays]
Zm00001d048284	4.08481	3.96977	3.89481	2.02352	2.43052	2.06166	YlmG homolog protein 2 chloroplastic [Zea mays]
Zm00001d048259	0.920386	1.56357	1.30087	0.856585	1.12945	0.56992	hypothetical protein ZEAMMB73_Zm00001d048259 [Zea mays]
Zm00001d048258	39.6433	43.2592	47.3085	39.2852	36.0784	31.6884	Phosphoinositide phosphatase SAC2 [Zea mays]
Zm00001d048256	151.154	138.544	143.474	76.1485	82.4723	81.5677	40S ribosomal protein SA [Zea mays]
Zm00001d048242	5.77933	4.47642	3.99577	3.42318	2.27941	3.89796	hypothetical protein [Zea mays]
Zm00001d048238	53.4828	48.9838	50.6663	38.8581	38.0332	41.6865	uncharacterized protein LOC100277882 [Zea mays]
Zm00001d048230	1.57469	1.63762	1.21542	0.861513	1.07467	1.45357	putative RING zinc finger domain superfamily protein precursor [Zea mays]
Zm00001d048229	4.08928	4.17099	3.68437	2.92358	2.66607	3.11247	uncharacterized protein LOC100273916 [Zea mays]
Zm00001d048215	4.35338	4.13203	4.14774	2.10823	3.38218	2.41948	uncharacterized protein LOC100193008 [Zea mays]
Zm00001d048198	4.07843	3.09955	3.00669	1.80785	2.28786	2.37202	protein yippee-like OJ1003C07.11 [Zea mays]
Zm00001d048195	10.2628	9.52441	10.8105	6.63985	5.96902	6.06771	uncharacterized protein LOC100280161 [Zea mays]
Zm00001d048190	28.9279	30.6976	28.9827	24.9809	22.7787	24.2855	uncharacterized protein LOC100278811 isoform X1 [Zea mays]
Zm00001d048175	9.14155	10.1267	9.8106	8.2188	7.84084	7.27645	J domain-containing protein required for chloroplast accumulation response 1 isoform X1 [Zea mays]
Zm00001d048171	3.8677	3.79826	4.20853	3.1491	2.72126	2.55291	Protein CLT2 chloroplastic [Zea mays]
Zm00001d048169	0.796698	0.249067	0.481736	0.407302	0.273788	0.456242	uncharacterized protein LOC100279419 [Zea mays]
Zm00001d048165	61.8435	62.6217	57.6082	26.1414	30.7155	26.4983	Protein EARLY RESPONSIVE TO DEHYDRATION 15 [Zea mays]
Zm00001d048154	4.40955	4.30949	4.28942	3.67343	3.3983	3.64963	uncharacterized protein LOC103639465 [Zea mays]
Zm00001d048153	16.6632	16.3738	17.2037	12.8953	14.4679	14.1034	uncharacterized protein LOC103639464 [Zea mays]
Zm00001d048143	4.35567	3.83557	4.33639	3.43633	2.9804	3.01594	D-type cyclin [Zea mays]
Zm00001d048139	5.14151	5.25	5.9421	4.29765	3.39359	2.8284	Membrane-associated progesterone-binding protein 4 [Zea mays]
Zm00001d048136	10.0298	8.40664	7.11805	4.23327	5.84528	6.0612	uncharacterized protein LOC100278486 [Zea mays]
Zm00001d048135	4.39264	3.72568	3.75898	0.992229	0.927732	1.04424	hypothetical protein ZEAMMB73_Zm00001d048135 [Zea mays]
Zm00001d048127	1.22209	1.68769	1.64718	0.635067	0.434874	0.581842	Putative cyclin-A3-1 [Zea mays]
Zm00001d048126	7.14123	8.09942	6.60904	5.45448	5.84107	5.91877	Mannose-1-phosphate guanylyltransferase 1 [Zea mays]
Zm00001d048117	13.1255	15.6406	15.2477	8.58103	8.01397	9.37617	Cp protein [Zea mays]
Zm00001d048116	9.20513	9.15657	10.0959	2.04425	3.46333	1.9261	uncharacterized protein LOC100191635 [Zea mays]
Zm00001d048110	15.1751	12.8672	14.5221	8.45467	10.3681	9.64931	oral cancer-overexpressed protein 1 homolog [Zea mays]
Zm00001d048099	2.76012	2.35012	2.00758	1.01923	1.90069	1.7824	Beta-glucosidase 11 [Zea mays]
Zm00001d048089	2.78726	2.90493	3.85443	0.003631	0	0	ARM repeat superfamily protein [Zea mays]
Zm00001d048086	10.1191	9.17738	9.77626	7.4909	7.32785	7.11275	Replication protein A DNA-binding subunit [Zea mays]
Zm00001d048081	39.2941	39.6217	41.6983	32.6956	31.4656	29.6044	probable methionine--tRNA ligase isoform X1 [Zea mays]
Zm00001d048065	14.5286	15.7991	15.4937	10.1755	10.2403	10.2942	tubulin alpha-2 chain [Zea mays]
Zm00001d048050	10.048	9.20881	7.78677	3.94022	2.85423	3.49877	Glutamine synthetase3 isoform 1 [Zea mays]
Zm00001d048032	0.845619	1.31696	1.34484	0	0	0	OSJNBa0055H05.7-like protein [Zea mays]
Zm00001d048031	1.36027	1.74802	1.43126	0.718996	0.727583	0.659879	Calmodulin-binding transcription activator 2 [Zea mays]
Zm00001d048023	16.0533	13.2906	15.8652	11.6921	11.1477	10.3987	uncharacterized protein LOC100384809 isoform X1 [Zea mays]
Zm00001d048022	0.542384	0.977755	1.84107	0	0	0	hypothetical protein ZEAMMB73_Zm00001d048022 [Zea mays]
Zm00001d048021	676.432	652.437	649.571	454.806	451.551	428.413	allene oxide synthase 1 [Zea mays]
Zm00001d048019	1.11457	1.12481	1.29871	1.18315	0.877774	0.876978	Electron transporter [Zea mays]
Zm00001d048017	18.2434	17.844	19.3879	14.6941	15.0534	13.2455	Putative RING zinc finger domain superfamily protein [Zea mays]
Zm00001d047986	8.76208	8.55159	10.5366	2.8531	2.32731	2.23612	uncharacterized protein LOC103639389 isoform X1 [Zea mays]
Zm00001d047979	3.16629	2.56817	3.40307	2.34023	2.43879	2.50593	anaphase-promoting complex subunit 6 isoform X1 [Zea mays]
Zm00001d047971	8.18939	9.58038	9.54033	6.07297	7.30841	6.58577	2-oxoglutarate (2OG) and Fe(II)-dependent oxygenase superfamily protein [Zea mays]
Zm00001d047968	2.65803	1.70477	1.36843	1.13433	1.24268	1.78179	zinc finger protein 7 [Zea mays]
Zm00001d047959	1.86079	1.40738	1.31023	0	0	0	putative ubiquitin-conjugating enzyme E2 25 [Zea mays]
Zm00001d047945	1.18523	1.12109	1.21388	0.693567	0.688218	1.10332	unknown [Zea mays]
Zm00001d047942	1.39583	1.23446	1.13986	0.794182	0.98564	0.757537	actin-depolymerizing factor 5 isoform X1 [Zea mays]
Zm00001d047921	0.562588	0.67446	0.71594	0.302744	0.718766	0.567878	putative LOB domain-containing family protein [Zea mays]
Zm00001d047909	4.39957	4.18694	4.44761	1.83215	1.02046	1.36331	transcription initiation factor IIF subunit alpha [Zea mays]
Zm00001d047908	22.7424	21.5772	25.5094	16.6519	17.7579	14.6432	serine palmitoyltransferase 1 [Zea mays]
Zm00001d047893	201.732	198.356	201.483	153.987	146.536	132.818	phosphoenolpyruvate carboxykinase homolog2 [Zea mays]
Zm00001d047889	9.77598	11.0817	11.6335	0.659847	1.04071	0.83091	hypothetical protein ZEAMMB73_Zm00001d047889 [Zea mays]
Zm00001d047881	5.98627	6.64746	6.04288	4.83182	4.54414	4.58186	Putative DUF593 domain containing family protein [Zea mays]
Zm00001d047879	2.12697	2.19163	2.71566	0.841016	0.807437	0.476155	CLE family OsCLE302 protein [Zea mays]
Zm00001d047869	16.7436	17.1862	16.0847	10.6772	10.7334	9.21648	ubiquinone biosynthesis methyltransferase COQ5 [Zea mays]
Zm00001d047865	1.42212	1.67577	2.05918	0.016227	0	0	hypothetical protein ZEAMMB73_Zm00001d047865 [Zea mays]
Zm00001d047857	17.2154	20.0094	15.9099	13.1635	13.6713	16.066	hypothetical protein [Zea mays]
Zm00001d047853	1.41257	1.48331	1.75095	1.14406	0.750435	0.679453	Protein kinase superfamily protein [Zea mays]
Zm00001d047841	7.08006	7.46264	5.85834	3.96106	4.23818	3.96525	uncharacterized protein LOC100283766 [Zea mays]
Zm00001d047838	24.5322	24.3426	22.937	19.2582	18.8162	18.0305	uncharacterized protein LOC100193567 [Zea mays]
Zm00001d047837	3.58368	3.10803	3.4815	2.13846	2.1592	1.88254	Protein DA1-related 2 [Zea mays]
Zm00001d047822	1.78882	2.66505	2.64202	1.14356	0.48045	0.964372	hypothetical protein ZEAMMB73_Zm00001d047822 [Zea mays]
Zm00001d047821	11.386	14.4025	11.5538	1.9296	2.27285	2.45645	hypothetical protein ZEAMMB73_Zm00001d047821 [Zea mays]
Zm00001d047820	2.47274	2.01149	1.56589	0.984875	1.89747	1.63924	uncharacterized protein LOC109819371 [Zea mays]
Zm00001d047814	7.08597	7.27284	6.48022	3.18448	2.96648	2.43187	Catalytic/ hydrolase [Zea mays]
Zm00001d047797	104.386	100.014	110.222	74.3313	78.8017	74.5031	uncharacterized protein LOC100193447 [Zea mays]
Zm00001d047793	15.8594	14.0871	15.1346	11.0057	9.24456	9.86984	DNA binding protein [Zea mays]
Zm00001d047789	8.7143	8.94698	8.0698	5.8935	5.26011	6.48889	ATP synthase B chain [Zea mays]
Zm00001d047788	91.7589	86.7662	80.5202	71.8917	70.7893	71.794	histone H2B.1 [Sorghum bicolor]
Zm00001d047787	74.988	67.6654	69.7856	31.855	38.3773	35.0139	histone H2A [Zea mays]
Zm00001d047769	37.3785	37.6019	40.7245	32.6899	31.038	29.6664	calcium-transporting ATPase 4, endoplasmic reticulum-type [Zea mays]
Zm00001d047754	24.3324	22.9059	21.07	18.0196	19.4529	18.1027	organic anion transporter [Zea mays]
Zm00001d047753	0.931611	1.13122	1.01628	0.29774	0.390969	0.238675	uncharacterized protein LOC100216697 [Zea mays]
Zm00001d047723	1.6394	1.67073	1.67568	0.899475	1.25802	0.507568	Tetratricopeptide repeat (TPR)-like superfamily protein [Zea mays]
Zm00001d047719	2.9123	3.30792	3.13556	2.54785	2.17148	2.47525	putative protein kinase superfamily protein [Zea mays]
Zm00001d047710	2.96745	3.24789	3.15452	1.7237	1.33524	1.93567	hypothetical protein ZEAMMB73_Zm00001d047710 [Zea mays]
Zm00001d047709	8.83687	6.14852	7.51472	4.91571	5.38465	5.88393	Mitochondrial substrate carrier family protein [Zea mays]
Zm00001d047708	2.14343	2.13437	2.77792	0.931613	0.689396	0.820761	SNF2 domain-containing protein CLASSY 1 [Zea mays]
Zm00001d047707	350.888	342.131	322.178	270.573	275.962	283.67	40S ribosomal protein S7 [Zea mays]
Zm00001d047705	2.44324	3.00577	2.53032	1.4892	2.27718	2.16401	cyclase/dehydrase family protein [Zea mays]
Zm00001d047697	159.07	159.018	139.487	113.24	121.402	137.696	unknown [Zea mays]
Zm00001d047690	7.03262	7.65878	7.66514	3.95027	3.40478	2.75705	Nucleic acid-binding proteins superfamily [Zea mays]
Zm00001d047687	1.83142	1.91001	2.47144	0.936797	0.270621	0.749654	uncharacterized protein LOC100285610 [Zea mays]
Zm00001d047663	64.958	63.3008	66.0465	44.6012	45.0787	44.8847	uncharacterized protein LOC100281089 [Zea mays]
Zm00001d047661	2.71508	2.64447	2.43786	1.12734	2.28418	1.68433	Tetratricopeptide repeat (TPR)-like superfamily protein [Zea mays]
Zm00001d047659	1.0204	0.925322	1.07509	0.68321	0.597956	0.87745	phosphoinositide binding [Zea mays]
Zm00001d047618	20.2261	22.0752	16.3795	12.6907	17.7319	17.4511	caltractin [Zea mays]
Zm00001d047592	5.30852	6.6077	6.249	0.250866	0.096514	0.237732	2-oxoglutarate dehydrogenase, mitochondrial isoform X2 [Zea mays]
Zm00001d047582	9.32965	9.0372	8.19916	6.79855	7.03868	7.59708	galactinol synthase 3 [Zea mays]
Zm00001d047573	1.25337	0.79391	0.902055	0.43649	0.598856	0.639428	F-box protein [Zea mays]
Zm00001d047568	0.715403	0.371845	0.478102	0.160484	0.473115	0.306543	calmodulin-binding protein 25 [Zea mays]
Zm00001d047547	5.89179	6.40182	5.73727	1.09699	1.45438	1.07572	putative DUF604-domain containing/glycosyltransferase-related family protein [Zea mays]
Zm00001d047535	0.888071	0.687745	0.597075	0.466201	0.797712	0.296864	Calcium-binding protein CML42 [Zea mays]
Zm00001d047532	0.873395	1.69608	0.858858	0.127297	0.336606	0.430994	photosystem II 11 kD protein [Zea mays]
Zm00001d047505	1.17292	0.993095	1.62952	0.289492	0.528922	0.459727	Putative homeodomain-like transcription factor superfamily protein [Zea mays]
Zm00001d047504	6.31353	7.20747	6.59555	1.60358	0.918965	1.02022	anthocyanidin 5,3-O-glucosyltransferase [Zea mays]
Zm00001d047479	214.835	216.729	207.745	139.806	155.958	145.439	Superoxide dismutase [Zea mays]
Zm00001d047476	43.9202	41.641	41.049	32.2577	31.8077	30.4956	uncharacterized protein LOC100283413 [Zea mays]
Zm00001d047470	89.3933	92.2123	84.8299	60.5778	50.8662	52.435	Protein EARLY RESPONSIVE TO DEHYDRATION 15 [Zea mays]
Zm00001d047468	0.766789	1.16671	1.17612	0.906205	0.683879	0.745508	aberrant pollen transmission1 [Zea mays]
Zm00001d047467	0.917571	1.13696	0.995482	0	0	0	hAT transposon superfamily protein, partial [Zea mays]
Zm00001d047466	7.2029	5.92186	6.33167	5.70321	4.95323	4.83866	uncharacterized protein LOC100272573 [Zea mays]
Zm00001d047456	14.0489	13.9262	14.6555	11.0001	8.97637	10.048	TRAF type zinc finger domain containing 1 isoform X1 [Zea mays]
Zm00001d047446	2.53724	2.42908	2.69469	1.6871	1.92342	1.93162	Rhomboid-like protein 19 [Zea mays]
Zm00001d047428	5.43686	6.25353	5.76114	0.886661	0.964302	0.853642	putative protein kinase superfamily protein isoform X1 [Zea mays]
Zm00001d047427	5.51734	3.41907	3.9944	0.894636	1.09265	1.92124	OB-fold nucleic acid binding domain containing protein [Zea mays]
Zm00001d047423	5.18741	4.81002	5.20751	2.43882	1.85629	2.43805	pyrrolidone-carboxylate peptidase [Zea mays]
Zm00001d047407	7.42407	6.56396	7.06086	5.30361	6.12499	5.72027	uncharacterized protein LOC100283285 [Zea mays]
Zm00001d047404	15.7017	17.9491	18.1051	12.7577	10.0543	13.1186	uncharacterized protein LOC100283285 [Zea mays]
Zm00001d047402	2.74297	3.65673	3.61591	2.80933	2.79736	2.22733	IQ domain-containing protein IQM2 [Zea mays]
Zm00001d047397	7.99167	6.47246	5.66957	4.8232	5.54094	4.81464	uncharacterized protein LOC103639106 [Zea mays]
Zm00001d047387	8.44445	7.48958	7.0869	2.98819	2.26836	2.78049	hypothetical protein ZEAMMB73_Zm00001d047387 [Zea mays]
Zm00001d047379	0.752262	1.02057	1.76215	0.576766	1.13855	0.543221	hypothetical protein ZEAMMB73_Zm00001d047379 [Zea mays]
Zm00001d047373	27.6539	27.9159	30.2391	20.3693	21.0974	19.7321	unknown [Zea mays]
Zm00001d047367	10.3358	11.3974	11.7047	0.324693	0.303626	0.278435	nucleic acid binding [Zea mays]
Zm00001d047366	4.89145	4.98251	3.93446	0.225272	0.302852	0.580289	hypothetical protein ZEAMMB73_Zm00001d047366, partial [Zea mays]
Zm00001d047349	31.2924	30.1721	33.6122	20.0903	20.4065	18.9059	salt-induced MAP kinase 1 [Zea mays]
Zm00001d047347	4.62295	4.73009	5.42791	3.45725	3.36704	2.4274	65-kDa microtubule-associated protein 3 [Zea mays]
Zm00001d047340	21.4816	17.6512	18.0648	15.5839	16.365	15.5291	unknown [Zea mays]
Zm00001d047302	5.70942	5.18689	6.21982	4.17932	4.44579	4.61049	Putative chaperone clbp family protein [Zea mays]
Zm00001d047301	5.21884	6.01499	6.33155	0.152912	0.164573	0.135647	hypothetical protein ZEAMMB73_Zm00001d047301 [Zea mays]
Zm00001d047300	1.36563	1.2269	1.90711	0	0	0	Ubiquitin-fusion protein, partial [Zea mays]
Zm00001d047283	30.3279	26.3964	30.3034	20.9347	20.902	21.6654	Vacuolar protein sorting-associated protein 52 A [Zea mays]
Zm00001d047282	393.155	358.753	359.314	294.117	304.38	315.356	Protein SPIRAL1 [Zea mays]
Zm00001d047271	62.833	65.9083	58.2967	29.5411	29.2002	35.7228	probable small nuclear ribonucleoprotein G [Zea mays]
Zm00001d047269	15.6412	15.4748	15.3057	13.714	11.0121	11.1949	protein ELF4-LIKE 4 [Zea mays]
Zm00001d047265	14.9161	12.8928	12.9819	9.6725	12.9164	9.94172	Transcription initiation factor TFIID subunit 9 [Zea mays]
Zm00001d047258	5.18472	4.17314	4.15718	0.244045	0.155038	0.152858	--
Zm00001d047257	1.44231	2.22043	0.868225	0.12635	0.559245	0.093895	B3 domain-containing transcription factor LEC2 [Zea mays]
Zm00001d047256	6.23848	7.01838	7.56088	0.103144	0	0	serine/threonine-protein kinase EDR1 isoform X7 [Zea mays]
Zm00001d047252	1.35675	1.77112	0.682221	0.712028	0.205694	0.537618	uncharacterized protein LOC100192837 [Zea mays]
Zm00001d047242	7.99916	8.14939	9.25711	2.25692	2.57712	2.53059	uncharacterized protein LOC100286108 [Zea mays]
Zm00001d047241	8.98484	10.2333	9.69359	7.66888	6.81035	5.69612	uncharacterized protein C630.12 isoform X2 [Zea mays]
Zm00001d047240	3.1872	3.47663	3.51871	1.96013	1.70915	1.58537	protein WEAK CHLOROPLAST MOVEMENT UNDER BLUE LIGHT 1 [Zea mays]
Zm00001d047238	2.85394	2.93632	2.52504	1.24368	1.59977	1.37621	uncharacterized protein LOC100272729 [Zea mays]
Zm00001d047210	8.09471	6.16326	6.20535	4.87704	4.90606	4.71327	uncharacterized protein LOC109617032 [Zea mays]
Zm00001d047208	2.9702	2.70682	2.7546	0.210274	0.183912	0.311312	uncharacterized protein LOC100192836 [Zea mays]
Zm00001d047187	9.63462	10.1384	9.80911	4.38244	4.02136	5.49029	prostaglandin E synthase 3 [Zea mays]
Zm00001d047186	331.619	336.821	317.474	166.508	184.552	182.815	uncharacterized protein LOC100192774 [Zea mays]
Zm00001d047184	11.8142	12.2976	10.3176	9.93664	8.90061	8.97371	mucin-related [Zea mays]
Zm00001d047181	6.87425	6.41984	6.4371	4.45383	4.73625	3.87862	uncharacterized protein LOC100273831 [Zea mays]
Zm00001d047175	15.8129	17.9594	17.2433	14.6659	13.5943	14.0716	hypothetical protein ZEAMMB73_Zm00001d047175 [Zea mays]
Zm00001d047174	17.876	16.3121	17.6961	11.344	9.68267	9.56028	Polypyrimidine tract-binding protein homolog 1 [Zea mays]
Zm00001d047138	1.9869	2.16407	2.65598	1.55826	1.04364	1.07766	hypothetical protein ZEAMMB73_Zm00001d047138 [Zea mays]
Zm00001d047124	1.5788	0.922092	0.880935	0.119631	0.27887	0.177245	proline oxidase [Zea mays]
Zm00001d047117	62.0219	59.2589	56.9791	30.4854	27.1306	28.049	physical impedance induced protein [Zea mays]
Zm00001d047116	35.1175	34.0434	34.246	11.147	16.3548	13.0599	cortical cell-delineating protein-like [Zea mays]
Zm00001d047115	7.87389	8.10717	8.40577	1.94749	2.54897	3.52374	extensin-like protein, partial [Zea mays]
Zm00001d047114	42.005	40.8903	39.662	1.02539	1.9969	1.5034	cortical cell-delineating protein-like [Zea mays]
Zm00001d047113	19.7583	20.2897	17.6812	6.46277	9.27008	7.26746	uncharacterized protein LOC100284354 precursor [Zea mays]
Zm00001d047110	12.8749	12.9328	12.2041	7.51386	8.57472	7.99698	trehalose-phosphate phosphatase [Zea mays]
Zm00001d047104	2.84177	2.78068	2.2843	1.51288	1.29012	1.15325	unknown [Zea mays]
Zm00001d047091	5.54556	4.74167	5.5102	0.955308	0.90261	0.855786	expansin-B2 [Zea mays]
Zm00001d047089	1.41192	1.10982	1.80263	0.319477	0.411692	0.586281	expansin-B3 precursor [Zea mays]
Zm00001d047068	2.10121	2.00172	1.87471	0.651927	1.97245	1.91761	E3 ubiquitin-protein ligase ATL4 [Zea mays]
Zm00001d047065	0.664478	1.5673	1.34906	0.949211	1.09663	0.408989	hypothetical protein ZEAMMB73_Zm00001d047065 [Zea mays]
Zm00001d047034	37.9355	38.8264	38.4171	32.1631	33.7378	30.0387	AMMECR1 family [Zea mays]
Zm00001d047012	1.90718	1.4971	1.34145	1.43111	0.408241	1.04899	hypothetical protein ZEAMMB73_Zm00001d047012 [Zea mays]
Zm00001d047005	2.26723	2.99284	2.64632	0.306703	0.897538	0.124364	DUF241 domain protein [Zea mays]
Zm00001d046999	1.2163	1.16461	1.22757	0.5432	0.81088	0.633743	hypothetical protein ZEAMMB73_Zm00001d046999 [Zea mays]
Zm00001d046971	28.8464	27.3141	32.4916	19.8225	20.7545	20.0925	Filamentation temperature-sensitive H 2A isoform 1 [Zea mays]
Zm00001d046968	4.25523	3.81372	3.7655	0.183345	0.154772	0.025245	speckle-type POZ protein [Zea mays]
Zm00001d046960	4.86913	5.27584	4.0397	3.75658	4.0119	1.2429	Glycosyltransferase-like KOBITO 1 [Zea mays]
Zm00001d046941	11.8332	10.4299	12.0594	6.25575	6.37787	6.35298	Receptor-like cytosolic serine/threonine-protein kinase RBK1 [Zea mays]
Zm00001d046935	0.942958	1.15218	1.27635	0.48881	0.229146	0.308841	cryptochrome 3 [Zea mays]
Zm00001d046929	141.751	145.791	138.576	107.482	123.983	120.481	protein transport protein SEC61 gamma subunit [Zea mays]
Zm00001d046916	27.7299	24.3234	21.1676	17.3951	21.1454	21.0766	RecName: Full=CASP-like protein 2C3; Short=ZmCASPL2C3
Zm00001d046898	35.8878	36.3733	36.5995	28.2158	28.0105	27.6745	4-hydroxy-tetrahydrodipicolinate synthase, chloroplastic precursor [Zea mays]
Zm00001d046893	8.92135	8.65816	9.37179	6.92574	7.16666	7.86008	Auxin efflux carrier component 2 [Zea mays]
Zm00001d046883	66.5412	59.1323	58.5987	39.1805	37.7815	36.2584	diphthamide biosynthesis protein 3 [Zea mays]
Zm00001d046867	1.74621	0.672818	0.364985	0	0	0	transcription factor IBH1-like 1 [Zea mays]
Zm00001d046865	56.955	56.0002	52.4802	31.0115	30.0205	30.1951	unknown [Zea mays]
Zm00001d046859	1.35272	0.746214	1.71643	0.643352	0.873449	0.466895	Putative RING zinc finger domain superfamily protein [Zea mays]
Zm00001d046855	43.8469	40.3491	39.7513	26.8776	29.054	28.5387	GDP-L-fucose synthase 1 [Zea mays]
Zm00001d046792	21.8538	22.757	20.819	10.1781	9.19026	10.4119	uncharacterized LOC100193836 [Zea mays]
Zm00001d046781	1.81364	1.30452	1.2505	1.02681	1.10685	0.971571	barley mlo defense gene homolog7 [Zea mays]
Zm00001d046778	37.8365	37.9442	36.3789	20.1937	18.9698	21.7106	uncharacterized protein LOC100382286 isoform X1 [Zea mays]
Zm00001d046765	1.57809	1.24951	1.71362	0.01721	0.102586	0.062055	uncharacterized protein LOC100384546 precursor [Zea mays]
Zm00001d046755	3.74634	4.27075	4.08868	3.19956	2.81997	2.35826	two-component response regulator ORR25 isoform X2 [Zea mays]
Zm00001d046745	0.778849	0.738912	0.685776	0	0.051308	0.228248	uncharacterized protein LOC100275684 [Zea mays]
Zm00001d046739	2.65295	1.85629	2.87742	0	0	0	hypothetical protein ZEAMMB73_Zm00001d046739 [Zea mays]
Zm00001d046729	19.4428	23.2427	16.9766	13.3541	10.9377	14.8757	hypothetical protein ZEAMMB73_Zm00001d046729 [Zea mays]
Zm00001d046679	6.54946	6.57415	6.78857	1.27443	1.80447	1.17188	Potassium transporter 10 [Zea mays]
Zm00001d046667	0.962033	0.185341	0.707409	0.147678	0.281688	0.261775	uncharacterized protein LOC100274724 [Zea mays]
Zm00001d046644	1.82347	1.99592	1.17597	1.03912	1.63904	1.29917	Ubiquitin-specific protease family C19-related protein [Zea mays]
Zm00001d046643	0.742681	0.256415	0.462598	0.413126	0.26302	0.495405	HT1 protein kinase [Zea mays]
Zm00001d046634	1.40934	0.526101	0.563825	0.22045	0.398264	0.948154	uncharacterized protein LOC100275352 [Zea mays]
Zm00001d046632	9.85083	10.3215	7.78405	4.70988	7.36683	8.98172	MYB transcription factor TaMYB1 [Zea mays]
Zm00001d046626	8.46246	8.79855	8.66717	5.74796	7.18194	6.15671	Putative leucine-rich repat protein kinase family protein [Zea mays]
Zm00001d046603	1.38042	1.03915	1.32838	0.717572	0.601849	0.630622	premnaspirodiene oxygenase [Zea mays]
Zm00001d046600	87.5652	89.3061	89.9158	28.1248	28.4088	28.9211	Proteasome subunit beta type [Zea mays]
Zm00001d046593	104.198	103.094	108.437	92.3028	84.9598	81.4863	purple acid phosphatase isoform X1 [Zea mays]
Zm00001d046591	41.2798	41.1275	43.8709	36.1388	33.0202	32.2232	vacuolar-type H+-pyrophosphatase5 [Zea mays]
Zm00001d046583	243.857	236.001	225.962	175.231	157.38	184.893	40S ribosomal protein S14 [Zea mays]
Zm00001d046580	1.08452	0.676434	1.23347	0.426458	0.651708	0.403776	Sterile alpha motif (SAM) domain-containing protein [Zea mays]
Zm00001d046579	15.4834	17.6591	18.2761	13.907	13.003	13.8606	Transcription initiation factor TFIID subunit 1 [Zea mays]
Zm00001d046568	28.4376	27.6354	27.9747	20.8414	24.4497	21.2306	homeobox protein knotted-1-like 11 isoform X1 [Zea mays]
Zm00001d046538	7.18619	6.73106	7.19913	5.26211	5.86296	5.6307	Sec14p-like phosphatidylinositol transfer family protein [Zea mays]
Zm00001d046534	8.09842	9.58263	7.8578	5.86326	5.66311	5.10377	putative O-glycosyl hydrolase family 17 protein precursor [Zea mays]
Zm00001d046530	34.8705	32.0474	28.8222	22.464	22.2955	21.6255	hypothetical protein [Zea mays]
Zm00001d046521	1.49251	1.35533	1.44545	0	0	0.089395	Vacuolar protein sorting-associated protein 9A [Zea mays]
Zm00001d046510	1.99742	2.46497	1.36109	0.797385	1.06768	1.00095	hypothetical protein ZEAMMB73_Zm00001d046510 [Zea mays]
Zm00001d046500	7.43039	7.15007	7.47635	3.78076	5.90944	5.62882	SPX domain-containing protein 1 [Zea mays]
Zm00001d046499	5.31539	5.78487	4.87098	3.20134	3.53806	3.82412	RNA polymerase Rpc34 subunit family protein isoform X1 [Zea mays]
Zm00001d046493	1.27625	1.25747	1.77559	0.253618	0.188954	0.284139	heme oxygenase3 [Zea mays]
Zm00001d046488	10.3625	9.82143	10.0168	5.40086	7.13049	6.82826	Leucine-rich repeat protein kinase family protein [Zea mays]
Zm00001d046483	22.2356	22.2369	23.1063	12.288	13.7386	11.9509	NAD(P)-binding Rossmann-fold superfamily protein [Zea mays]
Zm00001d046476	4.66415	6.06611	6.12138	0.467029	0.467694	0.494339	uncharacterized LOC100191515 isoform X1 [Zea mays]
Zm00001d046472	18.6379	16.3647	16.8986	13.8312	11.9812	13.7058	Hemoglobin-like protein HbO [Zea mays]
Zm00001d046471	2.29584	2.47046	1.59839	0.235034	0.522184	0.636114	multiprotein-bridging factor 1c-like [Zea mays]
Zm00001d046460	35.3357	33.483	33.2378	27.4164	27.1734	28.0645	uncharacterized protein LOC100274286 [Zea mays]
Zm00001d046454	25.7861	26.2131	24.8333	19.0373	17.6196	18.9354	myristoyl-acyl carrier protein thioesterase isoform X1 [Zea mays]
Zm00001d046441	5.64927	5.39753	5.95538	4.04107	4.4388	3.85982	protein FAR1-RELATED SEQUENCE 5 [Zea mays]
Zm00001d046434	9.12027	10.2786	9.48017	1.15415	1.25941	0.889647	Acyl-CoA-binding domain-containing protein 4 [Zea mays]
Zm00001d046429	3.66886	4.0711	3.80715	0.485086	0.539741	0.48952	hypothetical protein ZEAMMB73_Zm00001d046429 [Zea mays]
Zm00001d046426	0.985842	2.0852	0.986557	0	0.200039	0.093204	hypothetical protein ZEAMMB73_Zm00001d046426 [Zea mays]
Zm00001d046405	8.47622	7.42471	6.80332	2.68817	1.74698	2.19981	protein OVEREXPRESSOR OF CATIONIC PEROXIDASE 3 [Zea mays]
Zm00001d046404	21.2285	19.5609	21.5858	3.76028	3.47797	3.23408	unknown [Zea mays]
Zm00001d046400	77.5186	74.9758	74.949	60.8927	59.3421	58.796	uncharacterized protein LOC100304358 [Zea mays]
Zm00001d046397	9.83902	11.1107	10.4686	0	0	0.027669	uncharacterized protein LOC100274603 [Zea mays]
Zm00001d046383	55.4539	54.3026	53.0962	42.029	43.9166	43.3628	unknown [Zea mays]
Zm00001d046381	5.29177	5.91761	6.07648	0.849684	0.742277	0.714568	ARM repeat superfamily protein [Zea mays]
Zm00001d046380	0.454628	0.682462	0.418403	0.142937	0.332306	0.470344	hypothetical protein ZEAMMB73_Zm00001d046380 [Zea mays]
Zm00001d046369	33.4901	32.5626	30.9876	15.4113	17.3303	15.5675	putative serine/threonine protein phosphatase superfamily protein [Zea mays]
Zm00001d046363	5.68487	6.33834	6.22815	1.35017	2.12419	1.37543	uncharacterized protein LOC100272247 [Zea mays]
Zm00001d046318	3.532	0.456047	0.227349	0	0.031552	0.873699	berberine bridge enzyme-like 18 [Zea mays]
Zm00001d046317	63.8269	64.7817	66.7665	34.8723	34.9301	33.0042	uncharacterized protein LOC100282010 [Zea mays]
Zm00001d046289	5.59428	4.0894	4.84698	3.30803	3.72932	2.84662	mitogen-activated protein kinase kinase kinase 1 [Zea mays]
Zm00001d046288	0.30641	1.1209	0.52137	0.633175	0.152971	0.294731	hypothetical protein ZEAMMB73_Zm00001d046288 [Zea mays]
Zm00001d046277	6.95455	5.90263	6.11845	4.89616	3.87013	3.47607	ABC transporter G family member 29 [Zea mays]
Zm00001d046274	6.80229	8.53655	7.1874	0	0	0	hypothetical protein ZEAMMB73_Zm00001d046274 [Zea mays]
Zm00001d046261	19.9338	19.5076	19.2178	7.01692	8.74267	8.73171	thaumatin-like protein 1b [Zea mays]
Zm00001d046202	23.689	25.5817	25.6447	11.9919	11.1408	13.3916	hypothetical protein ZEAMMB73_Zm00001d046202 [Zea mays]
Zm00001d046200	6.79643	8.179	7.52152	0.219703	0.275213	0.402865	Serine--tRNA ligase cytoplasmic [Zea mays]
Zm00001d046186	3.09448	3.34489	3.57203	0.952086	1.24237	1.3181	uncharacterized protein LOC100381507 precursor [Zea mays]
Zm00001d046184	47.5722	39.1751	37.8626	21.0931	22.2931	19.8882	Peroxidase 52 [Zea mays]
Zm00001d046153	0.583926	1.14602	0.611983	0.069428	0	0	40S ribosomal protein S4-3 [Zea mays]
Zm00001d046148	2.29789	2.96225	2.3547	2.74235	1.47957	1.65328	uncharacterized protein LOC100192713 [Zea mays]
Zm00001d046141	3.08027	3.44732	3.01288	0.32842	0.476544	0.441954	putative E3 ubiquitin-protein ligase ARI5 [Zea mays]
Zm00001d046134	3.57084	3.12638	2.61305	1.5629	1.82587	2.0307	putative O-glycosyl hydrolase family 17 protein precursor [Zea mays]
Zm00001d046132	2.54205	1.3293	1.18397	0.941423	0.310077	0.523176	VQ motif family protein [Zea mays]
Zm00001d046112	4.89425	4.98774	5.51807	4.0998	3.83827	4.06888	Spermidine synthase [Zea mays]
Zm00001d046072	4.56086	4.61848	4.71394	3.45177	2.50968	2.98157	uncharacterized protein LOC103638537 isoform X1 [Zea mays]
Zm00001d046054	0.939563	1.17012	1.76673	0.894939	0.607764	0.976057	DNA binding protein isoform X1 [Zea mays]
Zm00001d046029	0.874489	1.10992	0.824852	0.49978	0.532249	0.461383	aluminum-activated malate transporter 10 [Zea mays]
Zm00001d046005	35.0593	30.7723	32.4147	22.6581	20.8429	19.7136	unknown [Zea mays]
Zm00001d046004	9.95243	9.26372	9.02661	6.84873	5.54556	6.01385	HGA4 isoform X1 [Zea mays]
Zm00001d045993	2.18627	2.74108	2.53607	1.82958	1.74544	2.36656	poor homologous synapsis1 [Zea mays]
Zm00001d045973	6.20886	5.22057	4.8796	2.13878	1.36959	1.64333	Small RNA degrading nuclease 3 [Zea mays]
Zm00001d045965	69.8907	66.5338	67.9324	40.0686	35.6158	35.5349	formate dehydrogenase 1, mitochondrial [Zea mays]
Zm00001d045959	1.10195	1.33311	1.29622	0.048066	0	0	Nicastrin [Zea mays]
Zm00001d045958	2.34155	3.56067	2.58231	2.36495	2.30799	2.25744	40S ribosomal protein S4-3 [Zea mays]
Zm00001d045957	9.04656	10.5832	10.3336	2.42036	2.01099	2.72067	uncharacterized protein LOC103638374 [Zea mays]
Zm00001d045948	23.9067	22.1739	21.9023	10.9206	11.3358	9.65527	Protein DETOXIFICATION 16 [Zea mays]
Zm00001d045944	45.3042	45.1687	40.4433	27.5222	28.0334	33.3034	uncharacterized LOC100277533 isoform X1 [Zea mays]
Zm00001d045935	9.15121	9.28373	8.24543	4.92021	5.95919	5.88686	uncharacterized protein LOC100275199 isoform X1 [Zea mays]
Zm00001d045907	3.51604	3.99272	4.81006	0.293826	0.088383	0	hypothetical protein ZEAMMB73_Zm00001d045907 [Zea mays]
Zm00001d045906	14.8361	15.5816	11.211	2.3999	1.94697	3.3985	protein LE25 [Zea mays]
Zm00001d045905	3.43587	3.28584	2.17597	2.44566	2.05263	2.13192	hypothetical protein ZEAMMB73_Zm00001d045905 [Zea mays]
Zm00001d045896	1.35785	0.539971	1.08434	0.655265	0.427253	0.726426	uncharacterized protein LOC100272593 [Zea mays]
Zm00001d045894	63.543	63.3328	64.7898	37.4955	36.5472	35.949	CDK5RAP3-like protein [Zea mays]
Zm00001d045893	11.0136	10.1496	8.44063	3.81439	4.19537	4.03546	Retrovirus-related Pol polyprotein LINE-1 [Zea mays]
Zm00001d045885	0.724193	0.773133	0.574318	0.326014	0.220548	0.475017	Carboxyl-terminal-processing peptidase 3 chloroplastic [Zea mays]
Zm00001d045872	14.0423	15.1347	15.6568	8.06926	6.8441	7.14699	lipid binding protein precursor [Zea mays]
Zm00001d045858	11.8719	11.0314	9.99206	0.149929	0.010701	0.038716	Plasma membrane-associated cation-binding protein 1 [Zea mays]
Zm00001d045845	2.95766	2.35881	2.1995	1.43002	2.24674	2.36509	Peroxidase 1 [Zea mays]
Zm00001d045844	10.1592	10.7572	11.9479	0	0.178888	0.218743	hypothetical protein ZEAMMB73_Zm00001d045844 [Zea mays]
Zm00001d045843	2.09486	1.95285	1.83609	0.139515	0.234477	0.096162	uncharacterized protein LOC100382179 precursor [Zea mays]
Zm00001d045837	7.75542	7.25328	7.86515	6.08752	6.90079	5.93074	Transducin/WD40 repeat-like superfamily protein [Zea mays]
Zm00001d045836	1.82132	1.53606	2.13804	0.456205	0.418827	0.678838	aspartic proteinase nepenthesin-2 precursor [Zea mays]
Zm00001d045788	2.71618	2.99244	3.34768	2.40429	2.17043	2.23555	uncharacterized protein LOC100191917 [Zea mays]
Zm00001d045784	44.1095	48.2415	42.5124	25.4581	24.9906	29.3864	uncharacterized protein LOC100280613 [Zea mays]
Zm00001d045782	0.949658	0.82147	1.08086	0.720647	0.723572	0.54017	DNA oxidative demethylase ALKBH2 [Zea mays]
Zm00001d045742	1.25721	0.801871	1.23314	0.36074	0.179226	0.126503	hypothetical protein ZEAMMB73_Zm00001d045742 [Zea mays]
Zm00001d045729	6.70729	6.81446	7.4322	3.42073	3.83943	3.83598	LRR receptor kinase SERL2 [Zea mays]
Zm00001d045696	12.7938	14.1051	13.8841	9.82218	10.5433	11.3165	uncharacterized protein LOC100502506 [Zea mays]
Zm00001d045695	5.31692	5.18618	4.56093	3.26767	2.98205	3.23917	uncharacterized protein LOC100280120 [Zea mays]
Zm00001d045685	44.0312	43.7111	41.1431	21.9813	23.2655	24.9548	hypothetical protein ZEAMMB73_Zm00001d045685, partial [Zea mays]
Zm00001d045680	3.3221	2.24512	2.07131	1.0969	1.10084	1.06129	basic blue protein [Zea mays]
Zm00001d045669	9.35339	12.0694	11.5875	6.43497	6.18633	7.83022	unknown [Zea mays]
Zm00001d045665	140.058	139.655	141.226	97.0765	113.225	104.911	Ubiquitin receptor RAD23c [Zea mays]
Zm00001d045655	0.830851	0.955999	0.731242	0.547463	0.272369	0.539479	uncharacterized protein LOC100381508 isoform X2 [Zea mays]
Zm00001d045650	30.6103	30.4996	30.9256	24.5389	22.4748	23.267	Signal recognition particle protein [Zea mays]
Zm00001d045649	16.4529	13.2791	15.1305	12.9402	12.0362	12.0567	ribonucleoside-diphosphate reductase small chain [Zea mays]
Zm00001d045632	14.6815	13.9989	13.7962	11.2577	13.0336	10.7049	U-box domain-containing protein 14 [Zea mays]
Zm00001d045627	9.3242	10.9809	9.24498	0.586789	0.505985	0.628613	40S ribosomal protein S4-3 [Zea mays]
Zm00001d045621	8.5733	10.0157	10.2932	7.44863	7.089	6.57856	BTB/POZ domain-containing protein [Zea mays]
Zm00001d045615	1.58218	1.1172	1.83953	0.46447	0.175682	0.240297	Protein FATTY ACID EXPORT 1 chloroplastic [Zea mays]
Zm00001d045610	20.8904	19.3117	22.195	14.9123	14.6896	13.7349	Homogentisate 12-dioxygenase [Zea mays]
Zm00001d045605	1.69395	2.14912	2.62707	1.64481	1.75954	1.71908	Glycine--tRNA ligase chloroplastic/mitochondrial 2 [Zea mays]
Zm00001d045604	2.27365	2.79831	3.18321	2.31754	2.23056	2.33046	Glycine--tRNA ligase chloroplastic/mitochondrial 2 [Zea mays]
Zm00001d045577	50.5888	56.2789	40.2703	26.1101	26.2045	48.7019	unknown [Zea mays]
Zm00001d045575	2.69708	2.86074	1.87794	1.15589	1.51717	1.58923	ferredoxin [Zea mays]
Zm00001d045574	18.1319	17.9845	19.744	13.5225	9.07381	9.48255	Sec14p-like phosphatidylinositol transfer family protein [Zea mays]
Zm00001d045573	6.97303	7.75174	8.64251	5.18436	5.20942	2.96758	unknown [Zea mays]
Zm00001d045570	1.73938	2.40036	2.02009	1.34802	1.06662	0.92321	Glycerolphosphate mutase [Zea mays]
Zm00001d045567	4.15151	3.95364	3.36373	0.677396	0.662463	0.535588	WAT1-related protein [Zea mays]
Zm00001d045565	16.9071	16.9731	16.015	7.4666	11.2706	9.92821	Haloacid dehalogenase-like hydrolase domain-containing protein Sgpp [Zea mays]
Zm00001d045559	96.808	95.0545	97.1908	65.0351	67.1372	66.4244	Binding partner of ACD11 1 [Zea mays]
Zm00001d045544	58.0152	56.7086	61.2789	37.3431	35.7127	35.5833	ruBisCO large subunit-binding protein subunit beta, chloroplastic [Zea mays]
Zm00001d045540	20.0403	19.3221	17.4589	11.8334	15.0465	13.6224	uncharacterized protein LOC100194095 [Zea mays]
Zm00001d045539	31.9051	32.1013	27.6691	7.99886	10.3233	12.6173	uncharacterized protein LOC100281027 [Zea mays]
Zm00001d045538	6.60776	7.79213	7.65451	6.20766	5.8527	4.9749	superoxide dismutase precursor [Zea mays]
Zm00001d045529	37.8698	38.6586	38.2034	29.0184	27.6134	26.4767	Elongator complex protein 6 [Zea mays]
Zm00001d045523	2.37994	6.20159	3.13961	3.27395	2.63591	3.24385	hypothetical protein ZEAMMB73_Zm00001d036846 [Zea mays]
Zm00001d045519	1.71598	1.73648	1.40941	0.284508	0.472109	0.240674	Oligopeptide transporter 7 [Zea mays]
Zm00001d045517	0.729043	0.595052	0.793465	0.191484	0.322841	0.057608	protein binding protein [Zea mays]
Zm00001d045515	0.926907	0.923149	0.874099	0.499265	0.22704	0.360586	probable receptor-like protein kinase At2g21480 [Zea mays]
Zm00001d045512	1.10238	1.42508	1.20449	1.04039	1.15283	0.656509	probable disease resistance protein RF45 [Zea mays]
Zm00001d045511	3.62725	3.85736	4.42183	2.41556	1.0801	2.41617	hypothetical protein ZEAMMB73_Zm00001d045511 [Zea mays]
Zm00001d045491	22.148	24.4905	24.3694	20.3677	20.434	18.2634	SPX domain-containing membrane protein [Zea mays]
Zm00001d045476	20.8013	17.4063	17.2327	10.2785	9.84526	10.3464	uncharacterized protein LOC100280578 [Zea mays]
Zm00001d045466	5.04277	5.06469	7.61897	5.35918	1.71561	1.03556	Lung seven transmembrane receptor family protein [Zea mays]
Zm00001d045459	2.18722	1.94218	0.920145	1.30938	1.31532	1.32273	uncharacterized protein LOC103638131 [Zea mays]
Zm00001d045448	344.261	333.702	316.252	242.266	254.84	262.038	40S ribosomal protein S20-1 [Zea mays]
Zm00001d045433	0.535823	2.54998	2.61131	0.548322	2.87894	0.738807	SWI/SNF complex component SNF12-like protein [Zea mays]
Zm00001d045432	3.45126	2.93626	2.67055	2.69479	2.08296	2.41231	uncharacterized protein At4g22758 [Zea mays]
Zm00001d045425	22.8427	25.0886	26.6643	20.0676	19.3967	18.6653	kinesin-like protein KIN-UB [Zea mays]
Zm00001d045404	1.09764	1.27694	1.04618	0.710765	0.456016	0.390021	acid phosphatase 1 precursor [Zea mays]
Zm00001d045400	0.949065	0.968993	0.680655	0.194169	0.289405	0.28485	homeobox-leucine zipper protein ATHB-4 [Zea mays]
Zm00001d045398	1.74063	1.37689	0.916236	0.956436	0.946257	1.20078	homeobox-leucine zipper protein HOX2 [Zea mays]
Zm00001d045397	6.17124	5.45042	6.32305	2.87112	2.42259	2.68751	U-box domain-containing protein 35 [Zea mays]
Zm00001d045391	24.9874	22.916	22.5155	14.3543	15.8203	16.253	early nodulin-93 [Zea mays]
Zm00001d045386	3.76589	4.151	3.83485	2.55911	2.62643	3.19355	unknown [Zea mays]
Zm00001d045385	11.1884	5.44768	5.71941	4.52998	6.94788	6.96407	hypothetical protein ZEAMMB73_Zm00001d045385 [Zea mays]
Zm00001d045366	30.4479	30.3581	28.8692	22.6101	22.5537	22.9164	ferredoxin-thioredoxin reductase catalytic chain, chloroplastic [Zea mays]
Zm00001d045358	36.5642	39.176	38.035	27.3779	27.7944	28.7586	Nuclear speckle RNA-binding protein A [Zea mays]
Zm00001d045353	1.11635	1.04777	1.28171	0.981383	0.626826	1.08912	hypothetical protein ZEAMMB73_Zm00001d045353 [Zea mays]
Zm00001d045350	4.97768	5.58068	3.3075	2.5791	4.28463	4.49804	Pyridoxal-5&apos;-phosphate-dependent enzyme family protein [Zea mays]
Zm00001d045347	5.91274	6.81692	5.62348	3.47362	3.38779	4.28981	putative inactive cysteine synthase 2 [Zea mays]
Zm00001d045344	2.93258	4.05432	3.26329	2.0545	1.99087	1.26878	putative inactive cysteine synthase 2 isoform X2 [Zea mays]
Zm00001d045342	1.97189	1.96274	1.9762	1.19444	1.6135	1.15163	glyoxalase/bleomycin resistance protein/dioxygenase [Zea mays]
Zm00001d045340	17.4248	15.7226	16.3492	7.44386	5.6664	5.76435	Pyridoxal-5&apos;-phosphate-dependent enzyme family protein [Zea mays]
Zm00001d045339	23.9657	20.6218	21.8383	11.4777	11.6397	11.6518	trafficking protein particle complex subunit 4 [Zea mays]
Zm00001d045327	69.1429	72.7816	69.4477	19.7461	20.6803	18.3275	cysteine synthase [Zea mays]
Zm00001d045326	5.46871	5.1792	5.55931	3.54402	3.88374	3.82527	ATP-dependent 6-phosphofructokinase 3 [Zea mays]
Zm00001d045323	406.876	398.662	388.543	244.511	266.085	284.516	Profilin homolog5 [Zea mays]
Zm00001d045322	11.3251	12.5615	12.8774	7.25088	7.70611	8.37148	uncharacterized protein LOC100272292 [Zea mays]
Zm00001d045319	8.81166	9.66273	8.87921	6.44957	5.40209	6.85959	pentatricopeptide repeat-containing protein At5g39710 isoform X1 [Zea mays]
Zm00001d045318	0.575587	1.20854	0.90402	0	0	0	downstream target of AGL15 2 [Zea mays]
Zm00001d045310	113.55	102.956	111.842	81.9673	88.6343	84.5017	MAP kinase 2 [Zea mays]
Zm00001d045305	37.0853	38.0427	37.1144	29.5812	32.1549	31.0341	uncharacterized protein LOC100283426 [Zea mays]
Zm00001d045304	1.69957	1.16705	1.4021	0.682214	0.990868	0.748628	3&apos;-N-debenzoyl-2&apos;-deoxytaxol N-benzoyltransferase [Zea mays]
Zm00001d045298	14.8375	15.0527	13.5096	9.51069	7.85278	10.0612	GDSL esterase/lipase At5g45910 [Sorghum bicolor]
Zm00001d045296	63.7244	63.5316	52.0945	35.0204	36.6264	42.1604	UPF0369 protein C6orf57 homolog [Zea mays]
Zm00001d045272	17.1888	14.9954	16.9206	14.5829	12.183	13.0519	PIN domain-like family protein [Zea mays]
Zm00001d045268	63.8748	58.3382	56.0516	29.6929	37.2813	31.8957	PREDICTED: histone H3.2 [Musa acuminata subsp. malaccensis]
Zm00001d045264	17.3636	20.1386	17.1807	6.23868	7.25986	6.48119	uncharacterized LOC100273960 precursor [Zea mays]
Zm00001d045261	39.8337	36.504	36.9534	30.3207	31.32	28.7115	Starch synthase I [Zea mays]
Zm00001d045233	2.70596	3.01686	3.08132	2.15515	2.28236	2.29809	2-oxoglutarate (2OG) and Fe(II)-dependent oxygenase superfamily protein [Zea mays]
Zm00001d045217	8.03207	9.17706	9.52844	6.96526	7.52764	6.93323	subtilisin-like protease SBT6.1 isoform X1 [Zea mays]
Zm00001d045210	8.9202	9.07171	8.66741	7.84357	7.46915	6.48637	Dirigent [Zea mays]
Zm00001d045206	45.9237	42.1569	46.398	27.6354	31.6453	29.9791	caffeoyl-CoA O-methyltransferase 2 isoform X1 [Zea mays]
Zm00001d045203	7.2366	6.95924	5.49899	6.20791	4.64012	5.40616	uncharacterized protein LOC107522023 [Zea mays]
Zm00001d045193	31.3584	33.2667	34.2344	26.6813	25.722	26.0407	Mitochondrial outer membrane import complex protein METAXIN [Zea mays]
Zm00001d045152	124.694	119.492	103.861	88.1538	89.0271	110.164	hypothetical protein ZEAMMB73_Zm00001d045152 [Zea mays]
Zm00001d045145	107.604	112.309	113.181	61.395	59.347	60.2321	uncharacterized protein LOC100281145 [Zea mays]
Zm00001d045133	18.5208	16.6363	16.9065	0	0	0.045578	uncharacterized LOC100279006 isoform X1 [Zea mays]
Zm00001d045125	28.4197	26.2523	21.2115	9.53877	14.2413	14.9525	RING/U-box superfamily protein [Zea mays]
Zm00001d045121	35.327	34.3477	31.5473	16.2788	15.4745	18.6614	60S ribosomal protein L39 [Glycine soja]
Zm00001d045118	0.977304	0.998429	0.509475	0.386393	0.591911	0.594219	DeSI-like protein [Zea mays]
Zm00001d045102	4.30423	4.49386	4.37757	3.61271	2.36754	2.75629	formin-like protein 6 [Zea mays]
Zm00001d045098	4.2084	4.19366	3.42608	3.21693	2.72171	3.23135	uncharacterized protein LOC100279255 [Zea mays]
Zm00001d045090	2.73074	2.15006	1.74924	2.31836	1.45122	1.46127	pentatricopeptide repeat-containing protein At2g03380, mitochondrial [Zea mays]
Zm00001d045089	0.756442	1.02116	1.06777	0.785118	0.806525	0.553195	pentatricopeptide repeat-containing protein At4g30700 [Zea mays]
Zm00001d045064	27.7069	23.9971	25.4385	20.4367	19.7401	20.6004	putative MAP kinase family protein [Zea mays]
Zm00001d045063	30.7189	28.9419	28.5704	4.98619	5.05657	5.31656	putative cytochrome P450 superfamily protein [Zea mays]
Zm00001d045053	108.225	108.552	97.0104	65.9006	61.7378	73.1154	60S ribosomal protein L35a-1 [Sorghum bicolor]
Zm00001d045047	5.61289	5.04149	4.2766	0	0	0	uncharacterized protein LOC103637954 isoform X2 [Zea mays]
Zm00001d045046	8.20756	7.96411	8.33385	6.80973	6.38441	6.62268	bHLH transcription factor PTF1 isoform X1 [Zea mays]
Zm00001d045043	17.9804	16.2826	17.6994	12.635	13.2167	14.143	putative cinnamyl-alcohol dehydrogenase family protein [Zea mays]
Zm00001d045028	90.8237	88.1701	90.5654	73.1815	76.1607	71.5997	uncharacterized protein LOC100273647 [Zea mays]
Zm00001d045025	120.339	121.303	116.421	91.0062	90.2278	87.2079	chaperonin [Zea mays]
Zm00001d045021	5.57705	6.30642	5.84031	2.43825	2.58448	4.50568	phosphopantothenoylcysteine decarboxylase [Zea mays]
Zm00001d045017	6.02039	5.06783	7.35082	4.13349	4.82101	4.56841	uncharacterized protein LOC100275448 [Zea mays]
Zm00001d045014	2.00936	1.83456	2.2555	1.49883	1.43885	1.25733	chloroplast RNA splicing4 [Zea mays]
Zm00001d044995	6.51014	5.98513	5.24804	4.2404	4.95821	3.70903	uncharacterized protein LOC100502297 [Zea mays]
Zm00001d044976	3.91771	4.06949	4.35636	2.16772	2.42129	2.19674	mechanosensitive ion channel protein 10 [Zea mays]
Zm00001d044971	66.3281	62.463	65.8471	52.8088	50.3061	48.5795	Putative transcription elongation factor SPT5 homolog 1 [Zea mays]
Zm00001d044967	18.0902	15.0097	17.4843	11.0882	9.08784	10.7459	Eukaryotic aspartyl protease family protein [Zea mays]
Zm00001d044945	17.3839	14.4436	16.7464	11.2739	10.5728	11.2283	hypothetical protein ZEAMMB73_Zm00001d044945 [Zea mays]
Zm00001d044936	0.99496	1.52045	1.24941	0.545346	0.502339	0.527641	Galactoside 2-alpha-L-fucosyltransferase [Zea mays]
Zm00001d044931	15.7616	15.831	17.4173	12.8969	11.8969	13.6432	unknown [Zea mays]
Zm00001d044923	45.8295	44.0375	40.8993	29.9512	31.644	35.6547	uncharacterized protein LOC100194337 [Zea mays]
Zm00001d044921	26.9073	26.2922	24.1899	14.4931	22.7436	21.6538	uncharacterized protein LOC100283424 [Zea mays]
Zm00001d044917	18.7199	18.5927	19.4128	14.2614	14.4841	14.1736	nucleic acid binding protein [Zea mays]
Zm00001d044916	19.0235	23.5731	23.9866	14.0947	14.3277	14.3386	acylaminoacyl-peptidase1 [Zea mays]
Zm00001d044908	8.06205	5.02274	5.07977	1.82147	1.85357	2.41587	12-oxo-phytodienoic acid reductase 1 [Zea mays]
Zm00001d044906	7.03551	3.87436	4.79761	1.56298	1.46998	1.46858	12-oxo-phytodienoic acid reductase 2 [Zea mays]
Zm00001d044884	2.08623	0.402271	0.402683	0.425934	0.455894	0.640872	hypothetical protein ZEAMMB73_Zm00001d044884 [Zea mays]
Zm00001d044868	1.5795	2.23435	2.15195	1.76297	1.50582	1.48854	ADP-ribosylation factor isoform X1 [Zea mays]
Zm00001d044866	25.9942	25.1463	25.1274	16.0953	15.7521	14.3723	Serine/threonine-protein phosphatase 2A activator 2 [Zea mays]
Zm00001d044857	1.02181	1.09557	1.41488	1.06191	0.809177	0.966624	ethylene-responsive transcription factor RAP2-13 [Zea mays]
Zm00001d044849	2.35335	3.07772	3.18648	1.35467	1.57583	1.80482	hypothetical protein ZEAMMB73_Zm00001d044849 [Zea mays]
Zm00001d044846	3.96877	5.00828	4.51804	0.553651	0.427041	0.577671	hypothetical protein ZEAMMB73_Zm00001d044846 [Zea mays]
Zm00001d044843	6.17755	6.19251	5.93347	4.48582	3.96509	3.83963	uncharacterized protein LOC100383228 [Zea mays]
Zm00001d044838	7.68048	9.55413	9.50899	6.49611	5.30114	7.52709	unknown [Zea mays]
Zm00001d044828	4.49895	4.66489	4.55654	3.60369	4.25892	3.27902	uncharacterized LOC100383811 precursor [Zea mays]
Zm00001d044813	13.9352	11.7263	13.6333	9.02904	6.75181	7.08957	uncharacterized protein LOC100193286 [Zea mays]
Zm00001d044802	4.30046	4.64419	4.04857	2.30487	2.33092	2.01976	Rho-related protein from plants 5 [Zea mays]
Zm00001d044762	13.8076	14.0936	14.6944	1.0433	1.0275	1.12882	anthranilic acid methyltransferase 1 [Zea mays]
Zm00001d044748	16.6676	13.9856	14.5395	7.34602	5.8273	6.21744	uncharacterized protein LOC100272256 [Zea mays]
Zm00001d044740	3.88155	5.08284	4.7205	0	0	0	hypothetical protein ZEAMMB73_Zm00001d044740 [Zea mays]
Zm00001d044733	0.5681	0.709455	0.835039	0.253121	0.300551	0.245425	hypothetical protein ZEAMMB73_Zm00001d044733 [Zea mays]
Zm00001d044731	1.68575	1.62136	1.157	0.57495	0.856003	0.957614	hypothetical protein ZEAMMB73_Zm00001d044731 [Zea mays]
Zm00001d044729	1.94855	1.6651	1.44053	0.578085	0.412993	0.735383	putative DUF26 domain family protein precursor [Zea mays]
Zm00001d044723	4.10863	4.3852	4.19595	3.29052	2.89936	3.75617	MACPF domain-containing protein [Zea mays]
Zm00001d044717	4.06297	4.04711	4.33002	1.82314	1.60829	1.69723	potassium channel KOR1 isoform X1 [Zea mays]
Zm00001d044703	1.42339	0.963265	1.08004	0.232465	0.290565	0.134192	Cytochrome P450 94C1 [Zea mays]
Zm00001d044698	49.2313	47.1024	51.4921	40.0522	42.217	39.0646	ATP-dependent RNA helicase [Zea mays]
Zm00001d044693	3.27605	3.48906	3.72895	2.11887	2.03897	1.85384	uncharacterized protein LOC732726 [Zea mays]
Zm00001d044691	5.04702	3.66103	4.34103	3.38492	2.48496	1.67287	uncharacterized protein LOC100274929 precursor [Zea mays]
Zm00001d044690	1.41385	1.69091	1.62723	1.22373	0.84394	1.37855	Amino-acid permease BAT1 [Zea mays]
Zm00001d044674	3.74976	3.28529	3.88316	2.87208	2.88305	2.39693	hypothetical protein ZEAMMB73_Zm00001d044674 [Zea mays]
Zm00001d044672	50.9009	51.9414	49.7565	33.7524	30.1518	31.8427	hypothetical protein ZEAMMB73_Zm00001d044672 [Zea mays]
Zm00001d044671	2.2955	0.986388	0.967665	0.782041	0.916053	0.606028	GTP binding protein [Zea mays]
Zm00001d044668	2.48428	2.37195	2.43944	0.052326	0.054921	0.029415	protein PLASTID MOVEMENT IMPAIRED 1-RELATED 1 [Zea mays]
Zm00001d044657	6.07699	5.9541	7.02885	5.33146	5.18706	4.74135	uncharacterized protein LOC103651671 [Zea mays]
Zm00001d044654	0.76502	0.719809	0.702397	0.227116	0.099657	0.031874	LRR protein WM1.10 [Zea mays]
Zm00001d044650	35.1099	30.0455	28.4103	9.88313	12.6234	14.85	uncharacterized protein LOC100280763 [Zea mays]
Zm00001d044648	23.1064	21.0026	35.7311	21.4308	22.1533	21.7325	Alpha-L-arabinofuranosidase 1 [Zea mays]
Zm00001d044646	38.2833	39.3295	38.0647	32.6595	25.7892	30.6078	glucosamine fructose-6-phosphate aminotransferase1 [Zea mays]
Zm00001d044631	19.4347	19.3746	20.1845	16.6009	15.5312	16.1464	cyanidin 3-O-rutinoside 5-O-glucosyltransferase [Zea mays]
Zm00001d044608	303.139	313.284	306.021	145.33	139.936	130.21	asparagine synthetase 2 [Zea mays]
Zm00001d044606	8.03381	9.05194	10.5799	7.45384	6.75683	7.30089	grx_S16-glutaredoxin subgroup II [Zea mays]
Zm00001d044605	2.42532	2.24251	1.83685	1.48604	1.56114	1.10005	Omega-3 fatty acid desaturase [Zea mays]
Zm00001d044604	1.04421	0.679539	0.67153	0.060917	0.183951	0.040611	putative CRINKLY4-like receptor protein kinase family protein [Zea mays]
Zm00001d044601	10.8917	10.8807	11.9953	8.07054	8.47033	7.0529	mitochondrial substrate carrier family protein isoform X1 [Zea mays]
Zm00001d044598	1.04955	1.17289	1.57918	0	0	0	zinc finger protein CONSTANS-LIKE 5 [Zea mays]
Zm00001d044597	8.01892	8.0194	8.41954	5.54849	5.75173	4.27183	Polymerase/histidinol phosphatase-like [Zea mays]
Zm00001d044594	0.823185	0.522323	0.683345	0.550863	0.445639	0.406274	uncharacterized protein LOC100273374 [Zea mays]
Zm00001d044584	9.61386	11.3556	11.4522	7.18066	6.8396	6.24125	Callose synthase 7 [Zea mays]
Zm00001d044575	55.3625	52.761	57.2128	25.757	24.6506	25.8435	alpha/beta-Hydrolases superfamily protein [Zea mays]
Zm00001d044566	3.62861	4.12617	4.37809	2.13082	2.42097	2.14889	Callose synthase 7 [Zea mays]
Zm00001d044563	4.54623	5.86629	4.60886	0	0	0	Golgin candidate 6 [Zea mays]
Zm00001d044558	0.954914	1.37457	0.904236	0	0	0	15-cis-phytoene desaturase chloroplastic/chromoplastic, partial [Zea mays]
Zm00001d044553	7.53717	7.79789	8.19431	5.18282	5.25324	4.12843	CBL-interacting serine/threonine-protein kinase 8 [Zea mays]
Zm00001d044552	24.5301	24.3805	26.4375	17.7883	17.276	16.1275	Cleavage and polyadenylation specificity factor subunit 2 [Zea mays]
Zm00001d044542	3.81801	4.32407	4.61101	0.682726	1.25778	0.687417	F-box protein At4g22280 [Zea mays]
Zm00001d044534	34.9624	31.687	31.2999	13.7957	12.4649	12.2936	NEP-interacting protein 1 [Zea mays]
Zm00001d044533	173.485	164.784	162.939	119.788	122.543	116.038	uncharacterized protein LOC100192109 [Zea mays]
Zm00001d044532	0.965145	1.05647	0.878982	0.259051	0.169717	0.199345	DUF724 domain-containing protein 2 [Zea mays]
Zm00001d044528	42.0389	40.4615	37.8488	34.1145	33.7871	29.5759	chaperone protein dnaJ 49-like [Zea mays]
Zm00001d044516	129.303	121.924	126.431	106.672	101.087	101.082	uncharacterized protein LOC100191256 [Zea mays]
Zm00001d044495	12.5232	13.9097	12.015	3.84111	4.98473	5.04635	senescence enhanced2b [Zea mays]
Zm00001d044494	5.63007	6.25286	6.2053	0.152754	0.14077	0	Pectin acetylesterase 9 [Zea mays]
Zm00001d044490	36.8167	31.8225	33.3667	31.2404	22.0902	20.9429	Pentatricopeptide repeat-containing protein mitochondrial [Zea mays]
Zm00001d044475	18.743	18.9469	19.0712	11.7001	12.4443	11.9333	uncharacterized protein LOC100284721 [Zea mays]
Zm00001d044464	16.2203	17.3848	16.2029	13.2855	14.475	11.973	hypothetical protein [Zea mays]
Zm00001d044461	50.9285	51.2139	49.919	41.3719	39.8376	40.8863	uncharacterized protein LOC100279543 [Zea mays]
Zm00001d044460	4.66746	4.59544	4.35338	3.48324	3.17666	3.13473	acyl-protein thioesterase 1 homolog 1 [Zea mays]
Zm00001d044459	52.0743	50.3675	44.8955	44.9792	38.4798	35.8542	Cytochrome c oxidase polypeptide Vb [Zea mays]
Zm00001d044457	7.11426	7.10928	6.50981	5.7036	4.16446	5.1193	pentatricopeptide repeat-containing protein At3g54980, mitochondrial isoform X2 [Zea mays]
Zm00001d044443	1.76787	1.91636	2.13716	1.33878	1.21305	1.24486	ABC transporter G family member 37 isoform X1 [Zea mays]
Zm00001d044442	4.56539	4.02796	4.55717	1.25075	0.946846	1.29493	ABC transporter G family member 40 [Zea mays]
Zm00001d044431	4.77046	5.19248	4.64075	3.9606	3.63978	3.28085	uncharacterized protein LOC100193963 [Zea mays]
Zm00001d044425	7.23887	5.91159	5.63236	3.74501	4.57029	4.18019	uncharacterized LOC100277766 precursor [Zea mays]
Zm00001d044416	0.622702	0.588115	0.541419	0.336654	0.148428	0.27491	uncharacterized protein LOC100273892 [Zea mays]
Zm00001d044409	2.19523	1.8877	2.28587	1.4962	1.75361	1.91805	uncharacterized protein LOC100381732 [Zea mays]
Zm00001d044394	17.56	19.3379	19.2684	15.3862	13.7597	13.1545	hypothetical protein ZEAMMB73_Zm00001d044394 [Zea mays]
Zm00001d044389	33.9694	32.7343	34.0603	16.188	18.6771	18.0696	calcineurin B-like protein isoform X1 [Zea mays]
Zm00001d044379	37.932	38.2463	42.2658	27.5143	28.1294	26.658	CASC3/Barentsz eIF4AIII binding [Zea mays]
Zm00001d044373	6.22057	5.76403	5.55299	2.84435	3.98063	3.21665	leucine-rich repeat extensin-like protein 4 [Zea mays]
Zm00001d044372	2.00192	1.27993	1.80645	1.37967	0.793608	1.5405	leucine-rich repeat extensin-like protein 4 [Zea mays]
Zm00001d044366	2.95085	3.7532	3.61935	0	0.057134	0	hypothetical protein ZEAMMB73_Zm00001d044366 [Zea mays]
Zm00001d044355	4.61817	3.78997	4.63355	4.02013	2.44456	3.14534	B3 domain-containing protein [Zea mays]
Zm00001d044336	3.79587	3.99855	4.67148	3.30972	2.32776	2.37217	putative pentatricopeptide repeat-containing protein At5g09950 [Zea mays]
Zm00001d044327	1.32898	1.12448	0.641209	0.606469	0.472305	0.259671	carboxy-lyase isoform X1 [Zea mays]
Zm00001d044317	3.87891	2.15285	2.01982	1.12418	1.17676	1.16532	hypothetical protein ZEAMMB73_Zm00001d044317 [Zea mays]
Zm00001d044297	14.7058	14.5757	15.7764	6.54233	5.15413	6.11711	Peptidyl-prolyl cis-trans isomerase CYP57 [Zea mays]
Zm00001d044289	2.95723	3.39795	2.3752	0.514332	0.875129	0.729226	alpha/beta-Hydrolases superfamily protein [Zea mays]
Zm00001d044288	19.8996	21.6937	22.1779	15.1052	14.6116	15.322	unknown [Zea mays]
Zm00001d044272	1.54343	1.68217	1.50926	0.386473	0.311582	0.30383	putative HLH DNA-binding domain superfamily protein [Zea mays]
Zm00001d044261	9.61888	9.70254	8.76319	6.14737	6.04121	5.52586	uncharacterized protein LOC100279632 isoform X1 [Zea mays]
Zm00001d044254	0.662326	0.700245	0.51153	0.661268	0.296682	0.061592	gibberellin responsive 1 [Zea mays]
Zm00001d044253	7.43016	5.83026	5.89992	3.71354	4.75862	3.73775	putative calmodulin-binding family protein [Zea mays]
Zm00001d044250	21.3079	20.8568	22.1155	18.9416	17.6055	16.884	carbamoyl-phosphate synthase large chain, chloroplastic [Zea mays]
Zm00001d044246	59.1761	61.5685	58.1538	47.279	46.5069	52.0255	histone H2A [Zea mays]
Zm00001d044242	0.581107	0.379733	0.656247	0.493916	0.32399	0.469675	uncharacterized protein LOC100192921 [Zea mays]
Zm00001d044231	123.756	135.811	106.781	88.4947	92.6034	110.339	protein transport protein Sec61 subunit beta-like [Setaria italica]
Zm00001d044227	4.97769	4.92389	4.5569	1.74439	2.81382	3.65127	uncharacterized protein LOC100274969 [Zea mays]
Zm00001d044224	16.6683	15.0793	18.0331	12.275	12.961	12.9986	hypothetical protein ZEAMMB73_Zm00001d044224 [Zea mays]
Zm00001d044213	23.5824	24.7318	22.5846	19.8175	18.2931	19.5893	cleavage and polyadenylation specificity factor subunit 3-II isoform X1 [Zea mays]
Zm00001d044204	0.919179	0.819791	0.99935	0.383895	0.413776	0.352244	putative UDP-N-acetylglucosamine--peptide N-acetylglucosaminyltransferase SEC [Zea mays]
Zm00001d044186	15.8872	19.1787	20.485	5.33718	6.60006	5.27844	hypothetical protein ZEAMMB73_Zm00001d044186 [Zea mays]
Zm00001d044183	1.19577	1.22128	1.3518	0.140997	0.08257	0.099325	Protein argonaute 1 [Zea mays]
Zm00001d044175	29.4213	29.1336	31.3392	24.5017	23.3958	23.8137	neutral/alkaline non-lysosomal ceramidase isoform X1 [Zea mays]
Zm00001d044156	70.6872	65.3462	67.0845	52.3615	54.7524	54.9143	cytochrome P450 family 72 subfamily A polypeptide 8 [Zea mays]
Zm00001d044142	11.3787	7.69565	9.45148	7.32683	8.13364	5.21583	uncharacterized protein LOC100275101 [Zea mays]
Zm00001d044138	3.87376	3.43621	4.21604	2.21399	2.57483	3.52075	siroheme uroporphyrinogen methyltransferase 1 [Zea mays]
Zm00001d044136	6.1994	6.15331	6.70878	4.84825	4.21629	3.7828	uncharacterized protein LOC100382183 [Zea mays]
Zm00001d044132	16.3529	16.6009	18.0208	2.13877	2.08796	1.6461	Aspartic proteinase A1 [Zea mays]
Zm00001d044130	17.6768	18.1874	15.5031	14.3558	12.0227	14.2079	50S ribosomal protein L31 [Zea mays]
Zm00001d044127	21.6352	22.9479	26.8221	19.6669	16.5234	15.4264	putative transcription factor [Zea mays]
Zm00001d044124	31.857	32.4762	35.7427	20.0876	19.8843	19.4214	SNF1-related protein kinase regulatory subunit gamma-1 [Zea mays]
Zm00001d044121	20.7008	23.5311	26.4584	16.3894	13.2416	13.4512	auxin-like 1 protein [Zea mays]
Zm00001d044120	8.60181	8.44873	8.42159	7.00567	6.27302	5.95874	unknown [Zea mays]
Zm00001d044119	7.37915	6.16466	7.54448	3.81428	3.60854	3.48471	Cystathionine beta-synthase (CBS) family protein [Zea mays]
Zm00001d044116	11.5196	11.4477	10.024	7.96126	8.41558	7.96906	rae1-like protein [Zea mays]
Zm00001d044111	4.51963	5.0101	3.94202	2.73375	2.57145	2.64566	catalytic/ hydrolase [Zea mays]
Zm00001d044106	15.0205	13.9906	15.9881	11.5796	11.898	12.4537	UDP-glycosyltransferase 73B3 [Zea mays]
Zm00001d044104	1.23595	0.633716	0.96689	0.859404	0.560854	0.812599	cinnamoyl-CoA reductase-like SNL6 [Zea mays]
Zm00001d044101	9.53175	9.69602	10.0803	6.63963	8.33794	7.356	Rubisco methyltransferase family protein [Zea mays]
Zm00001d044095	1.10962	0.875572	0.885385	0.606912	0	0.676492	carbonic anhydrase [Zea mays]
Zm00001d044091	4.74934	5.35234	5.65839	2.90954	2.55359	2.15704	MAP kinase kinase kinase55 [Zea mays]
Zm00001d044076	2.51027	1.59556	1.93126	0.780066	1.16016	0.624057	extensin-like precursor [Zea mays]
Zm00001d044071	1.34624	1.05251	0.908003	0.113246	0	0	hypothetical protein ZEAMMB73_Zm00001d044071 [Zea mays]
Zm00001d044069	2.25871	2.05035	1.27364	0.996287	0.817103	1.87179	sparse inflorescence 1 [Zea mays]
Zm00001d044048	0.616772	0.630561	0.94572	0.396888	0.568623	0.563829	GDSL esterase/lipase [Zea mays]
Zm00001d044043	8.69681	9.195	8.47566	3.7104	3.80855	3.66973	uncharacterized protein LOC100192079 [Zea mays]
Zm00001d044036	7.97457	8.06891	10.0222	4.76788	4.0385	4.56234	hypothetical protein ZEAMMB73_Zm00001d044036 [Zea mays]
Zm00001d044033	41.1472	36.9298	36.297	20.1649	21.0504	18.4597	hypothetical protein [Zea mays]
Zm00001d044027	3.56758	1.85858	3.09972	1.46683	0.734008	2.00618	uncharacterized protein LOC100275201 [Zea mays]
Zm00001d044023	14.3656	14.5509	15.2803	9.13948	7.38271	8.01955	uncharacterized protein LOC100272369 isoform X1 [Zea mays]
Zm00001d044021	1.38818	1.31231	1.44834	0.90161	0.611497	1.12858	seed maturation protein PM41 [Zea mays]
Zm00001d044005	1.44895	1.68182	1.1604	0.826515	0.833509	0.598572	hypothetical protein ZEAMMB73_Zm00001d044005 [Zea mays]
Zm00001d044004	7.56449	5.89177	6.06899	2.57271	4.38314	4.1371	putative AP2/EREBP transcription factor superfamily protein [Zea mays]
Zm00001d043997	18.5467	18.5075	21.0678	7.94588	9.42678	8.00604	Vacuolar protein sorting protein 25, partial [Zea mays]
Zm00001d043988	8.852	3.76253	4.27764	0	0.187136	1.31347	chitinase chem 5 precursor [Zea mays]
Zm00001d043982	10.5502	12.2829	10.7934	0.320774	0.24619	0.300806	hypothetical protein ZEAMMB73_Zm00001d043982 [Zea mays]
Zm00001d043972	6.38222	4.92272	4.52559	1.66636	2.67259	3.0383	50S ribosomal protein L12, chloroplastic [Zea mays]
Zm00001d043970	0.52945	0.535822	0.747913	0.307455	0.336289	0.187275	uncharacterized protein LOC100304279 [Zea mays]
Zm00001d043938	1.00277	1.67301	1.37865	0.827809	0.795583	1.37865	peroxidase 19 [Zea mays]
Zm00001d043929	10.0776	9.20276	8.99441	5.53004	5.76125	6.00135	uncharacterized protein LOC100192072 precursor [Zea mays]
Zm00001d043912	9.87048	10.3857	10.4702	6.22925	7.10745	6.94634	Adenine nucleotide alpha hydrolase-like superfamily protein [Zea mays]
Zm00001d043911	18.471	17.0545	16.3722	13.524	12.6253	11.4705	fiber protein Fb2 [Zea mays]
Zm00001d043904	2.02115	2.01124	1.32104	0.238567	0.316685	0.283717	uncharacterized protein LOC100381571 [Zea mays]
Zm00001d043903	5.12664	5.03992	5.2199	1.6166	1.61161	1.64017	RING/U-box superfamily protein [Zea mays]
Zm00001d043898	11.0049	10.5074	11.8068	1.46507	1.79127	1.7304	uncharacterized protein LOC103651368 [Zea mays]
Zm00001d043891	1.47029	1.26533	1.38201	0	0	0	Histone acetyltransferase HAC1 [Zea mays]
Zm00001d043890	3.91331	3.75197	4.7062	2.11471	1.91332	1.7939	protein MALE DISCOVERER 1 isoform X1 [Zea mays]
Zm00001d043881	8.27142	7.66845	9.47648	0	0	0	Digalactosyldiacylglycerol synthase 1 chloroplastic [Zea mays]
Zm00001d043875	3.60872	3.67615	3.30099	1.70074	2.16698	2.96214	uncharacterized abhydrolase domain-containing protein DDB_G0269086 [Zea mays]
Zm00001d043870	1.53335	1.51796	1.66478	0.097918	0.175079	0.176497	uncharacterized protein LOC103651357 [Zea mays]
Zm00001d043868	1.01736	0.948424	1.70616	0	0	0.070907	metal ion binding protein [Zea mays]
Zm00001d043862	0.690388	0.510534	0.48973	0.280713	0.229606	0.245949	hypothetical protein ZEAMMB73_Zm00001d043862 [Zea mays]
Zm00001d043851	14.2754	15.0624	14.8226	10.1609	9.49746	10.0126	putative AMP-dependent synthetase and ligase superfamily protein [Zea mays]
Zm00001d043839	48.445	47.3947	46.7902	31.9048	31.2724	29.1752	uncharacterized protein LOC100382758 [Zea mays]
Zm00001d043800	5.44506	5.44406	4.53247	4.10886	3.49133	3.20377	LEAF RUST 10 DISEASE-RESISTANCE LOCUS RECEPTOR-LIKE PROTEIN KINASE-like 1.1 [Zea mays]
Zm00001d043798	0.842585	1.80679	1.61606	0.780268	0.96295	0.854786	Kinase superfamily protein [Zea mays]
Zm00001d043795	35.3848	29.9565	28.7928	26.982	22.9821	27.4587	Glutathione S-transferase GSTU6 [Zea mays]
Zm00001d043779	24.0913	28.5668	26.9034	15.5447	13.6959	14.7612	peptidyl-tRNA hydrolase [Zea mays]
Zm00001d043767	19.1044	18.7113	19.2157	14.6572	14.7113	16.1064	D-cysteine desulfhydrase 2 mitochondrial [Zea mays]
Zm00001d043762	25.2267	26.6316	27.4578	17.5224	15.1563	16.0886	ABC transporter B family member 9 [Zea mays]
Zm00001d043745	3.27684	3.33301	4.25768	2.88331	2.57791	2.38998	SWAP (Suppressor-of-White-APricot)/surp domain-containing protein [Zea mays]
Zm00001d043736	12.4202	12.1248	13.1064	8.94129	7.72459	8.35165	uncharacterized protein LOC100276470 isoform X1 [Zea mays]
Zm00001d043731	2.10981	1.93745	1.95027	1.12159	1.59002	0.930649	Subtilisin-like protease SBT5.3 [Zea mays]
Zm00001d043709	74.8404	71.5215	58.6042	43.5686	53.7746	55.3916	uncharacterized protein LOC100286330 [Zea mays]
Zm00001d043707	11.5787	13.0794	12.2908	9.90514	10.4548	9.82081	Protein PLASTID TRANSCRIPTIONALLY ACTIVE 7 [Zea mays]
Zm00001d043705	0.552953	0.479053	1.22372	0.278781	0.232312	0.415654	RNA polymerase II transcriptional coactivator KELP [Zea mays]
Zm00001d043701	3.15951	2.77237	2.30336	0.760972	1.59715	0.985111	uncharacterized protein LOC100304432 precursor [Zea mays]
Zm00001d043700	26.0042	25.3663	25.3598	17.6262	20.8872	23.633	Vesicle transport v-SNARE 12 [Zea mays]
Zm00001d043695	25.0851	22.2353	24.6509	21.0576	18.8834	18.0249	glycylpeptide N-tetradecanoyltransferase 1 [Zea mays]
Zm00001d043692	7.02886	7.01964	7.08027	4.75405	3.46795	3.83027	Cytokinin riboside 5&apos;-monophosphate phosphoribohydrolase LOG8 [Zea mays]
Zm00001d043687	1.00247	1.23329	0.683349	0.413666	0.443326	0.409984	MYB9 [Zea mays]
Zm00001d043683	13.3387	11.6065	9.85666	0	9.52865	12.0996	WD-40 repeat-containing protein MSI4, partial [Zea mays]
Zm00001d043674	1.3957	0.638776	0.754156	0.050597	0.275528	0.459967	CDA1 [Zea mays]
Zm00001d043665	5.07678	5.24841	3.43202	0.86732	1.30729	1.21563	uncharacterized protein LOC100275282 [Zea mays]
Zm00001d043654	1.8916	1.38586	1.49728	0.201819	0.17972	0.515855	unknown [Zea mays]
Zm00001d043652	16.5783	14.4372	15.183	3.48089	3.13625	3.36324	putative choline kinase 2 [Zea mays]
Zm00001d043649	12.4957	14.4107	14.6405	0.017044	0.012286	0	hypothetical protein ZEAMMB73_Zm00001d043649 [Zea mays]
Zm00001d043625	338.271	327.999	337.236	246.297	240.941	247.958	RGG repeats nuclear RNA binding protein C [Zea mays]
Zm00001d043619	69.448	66.2453	65.2561	51.5321	56.2424	51.8637	NADH dehydrogenase [ubiquinone] iron-sulfur protein 7 mitochondrial [Zea mays]
Zm00001d043618	6.7227	5.40538	5.78865	3.06495	4.02426	2.87003	Mitochondrial ATP synthase subunit G protein [Zea mays]
Zm00001d043607	3.70314	3.33125	3.6003	1.13977	1.05706	0.909561	uncharacterized protein LOC100279587 [Zea mays]
Zm00001d043606	233.144	238.614	230.352	173.508	178.27	185.453	40S ribosomal protein S24 [Zea mays]
Zm00001d043601	8.14624	7.98947	8.66003	5.54033	5.86258	5.04256	NADP-dependent malic enzyme6 [Zea mays]
Zm00001d043599	5.70501	6.18565	6.60954	4.95272	4.77423	4.64175	ABC transporter B family member 15 [Zea mays]
Zm00001d043592	12.7412	13.6182	13.0051	10.8407	9.74878	11.0981	SPA1-related 3 [Zea mays]
Zm00001d043591	0.64342	0.90961	0.44879	0.352673	0.097552	0.176478	non-classical arabinogalactan protein 30 [Zea mays]
Zm00001d043569	1.11992	0.911349	0.797445	0.25566	0.6375	0.175766	putative WRKY DNA-binding domain superfamily protein [Zea mays]
Zm00001d043554	4.4739	4.41397	3.06315	1.76613	1.24317	2.27042	Werner syndrome ATP-dependent helicase [Zea mays]
Zm00001d043550	0.977135	0.757163	0.507247	0.29355	0.222275	0.409665	RING-H2 finger protein ATL67 [Zea mays]
Zm00001d043544	8.8411	8.82312	8.99839	0.839193	1.13189	0.878306	UDP-glycosyltransferase 88A1 [Zea mays]
Zm00001d043528	4.81442	5.15771	4.27742	4.55788	2.69196	4.36765	Pathogen-related protein [Zea mays]
Zm00001d043519	8.55045	8.54553	5.42082	3.70514	3.73378	3.92259	Peptidase M28 family protein [Zea mays]
Zm00001d043512	3.92714	3.96039	3.01558	1.25661	1.46667	1.47564	uncharacterized protein LOC100382682 precursor [Zea mays]
Zm00001d043500	11.3135	14.3541	11.4714	9.58304	10.3851	9.8285	Transcription factor VOZ1 [Zea mays]
Zm00001d043494	26.8692	25.9907	29.2857	21.3671	20.4289	19.9046	elongation factor family protein [Zea mays]
Zm00001d043492	4.97224	4.84586	5.73403	2.95888	2.25661	2.84002	uncharacterized protein LOC100272521 [Zea mays]
Zm00001d043491	2.83209	3.97164	3.61711	1.57318	1.9332	2.55542	AP2-EREBP transcription factor, partial [Zea mays]
Zm00001d043484	6.30356	6.60695	7.43271	0.314782	0.382203	0.181934	hypothetical protein ZEAMMB73_Zm00001d043484 [Zea mays]
Zm00001d043479	0.921968	1.05217	0.607531	0.259724	0.689542	0.346459	uncharacterized protein LOC100217062 isoform X1 [Zea mays]
Zm00001d043473	6.62558	6.02427	8.45199	6.26526	5.68285	5.39377	putative sugar phosphate/phosphate translocator [Zea mays]
Zm00001d043468	6.35299	5.41671	6.38042	4.83981	4.88803	4.30731	trehalose-6-phosphate synthase6 [Zea mays]
Zm00001d043464	100.558	91.945	85.9903	40.2098	51.6937	58.0334	oil body-associated protein 2A [Zea mays]
Zm00001d043458	24.0024	21.2531	22.1016	18.246	19.2187	18.2229	GDSL esterase/lipase [Zea mays]
Zm00001d043451	0.943804	0.99707	0.843692	0.559972	0.721617	0.571669	uncharacterized protein LOC100191459 [Zea mays]
Zm00001d043447	0.604221	1.14601	0.671013	0.531798	0.53632	0.503577	Serine/threonine protein phosphatase 2A 59 kDa regulatory subunit B&apos; eta isoform [Zea mays]
Zm00001d043446	1.58164	1.4488	1.99897	1.33477	0.564863	1.57824	Pentatricopeptide repeat-containing protein mitochondrial [Zea mays]
Zm00001d043441	1.51527	0.947979	1.51995	0.985121	1.10324	0.805663	uncharacterized protein LOC100279881 isoform X1 [Zea mays]
Zm00001d043423	6.92575	7.55834	6.67404	3.45383	4.34627	4.57884	Transcription factor TCP4 [Zea mays]
Zm00001d043420	1.31853	1.09211	1.29016	0.647413	0.733029	0.537578	bZIP transcription factor [Zea mays]
Zm00001d043411	6.73583	6.29752	5.70273	0.694682	1.38926	0.956021	gibberellin 2-beta-dioxygenase [Sorghum bicolor]
Zm00001d043395	8.87402	9.4744	9.76156	6.91195	6.54478	6.93724	uncharacterized protein LOC103651188 [Zea mays]
Zm00001d043391	38.5552	41.8851	42.4417	32.2101	31.1024	28.6477	hypothetical protein ZEAMMB73_Zm00001d043391 [Zea mays]
Zm00001d043386	1.34629	1.40115	0.688319	1.04457	0.46487	0.675745	dynein light chain LC6, flagellar outer arm [Zea mays]
Zm00001d043384	2.94966	2.45499	3.21263	1.41068	2.58518	2.17569	Pentatricopeptide repeat-containing protein [Zea mays]
Zm00001d043376	16.4775	17.9557	18.7238	15.3739	14.6482	13.6461	uncharacterized protein LOC100282439 isoform X1 [Zea mays]
Zm00001d043371	50.6259	48.3701	51.8685	31.692	31.2066	35.2253	uncharacterized protein LOC100278501 [Zea mays]
Zm00001d043368	0.473957	0.659525	1.12662	0.395971	0.688458	0.502166	TCP family transcription factor containing protein [Zea mays]
Zm00001d043354	3.73983	3.73545	4.64905	2.49958	2.72886	2.93689	Zinc finger BED domain-containing protein DAYSLEEPER [Zea mays]
Zm00001d043350	3.98423	3.00635	3.41485	2.56407	2.47748	2.13361	uncharacterized protein LOC100383126 [Zea mays]
Zm00001d043348	57.2765	53.9553	91.3116	7.818	7.66725	7.44224	Acetamidase/Formamidase family protein [Zea mays]
Zm00001d043339	8.2708	8.52392	7.63758	4.07142	3.4372	5.09691	uncharacterized LOC100194240 [Zea mays]
Zm00001d043335	22.8295	24.7105	27.8745	19.9109	20.0454	18.6372	Branched-chain-amino-acid aminotransferase 5 chloroplastic [Zea mays]
Zm00001d043333	0.853981	0.886552	0.380217	0.556194	0.640291	0.511178	hypothetical protein ZEAMMB73_Zm00001d043333 [Zea mays]
Zm00001d043330	7.71257	8.57278	10.6131	6.64077	5.87858	6.03778	uncharacterized LOC100384198 isoform X1 [Zea mays]
Zm00001d043320	2.70407	2.79579	3.17286	2.24998	2.15205	1.95821	pentatricopeptide repeat-containing protein At4g19440, chloroplastic [Zea mays]
Zm00001d043296	46.9112	48.6808	52.939	34.869	33.4529	35.604	zinc knuckle (CCHC-type) family protein [Zea mays]
Zm00001d043295	10.3788	9.09902	10.3646	7.8927	7.40373	6.78146	Myosin-binding protein 1 [Zea mays]
Zm00001d043280	7.6125	8.97715	7.97861	7.10934	6.05457	5.2887	uncharacterized protein LOC100191830 [Zea mays]
Zm00001d043278	8.88909	8.89122	8.32373	4.19363	4.96185	4.85084	uncharacterized protein LOC100272305 isoform X1 [Zea mays]
Zm00001d043270	18.6051	17.7401	15.2858	11.6608	12.1084	13.3552	ULT transcription factor [Zea mays]
Zm00001d043265	1.11839	1.36648	0.91841	0.442353	0.150622	0.136242	LysM domain protein [Zea mays]
Zm00001d043254	4.97347	4.74783	3.95633	0.577082	0.989441	1.08603	hypothetical protein ZEAMMB73_Zm00001d043254 [Zea mays]
Zm00001d043249	34.7471	31.0254	29.5271	15.7306	15.3781	15.0543	uncharacterized protein LOC100283201 [Zea mays]
Zm00001d043243	2.48968	1.34942	1.81005	1.41617	1.52574	1.70145	MRP interacting 2 [Zea mays]
Zm00001d043238	12.3166	12.2762	11.4745	9.18991	10.6125	10.2487	Peroxidase 56 [Zea mays]
Zm00001d043237	1.2892	1.70612	1.32922	0	0	0	hypothetical protein ZEAMMB73_Zm00001d043237 [Zea mays]
Zm00001d043234	0.884082	0.519435	0.539742	0	0.211245	0.450177	nuclear transport factor 2B [Zea mays]
Zm00001d043232	14.9753	11.2278	11.9795	6.69457	8.02312	10.4459	Early nodulin-like protein 3 [Zea mays]
Zm00001d043231	0.711685	0.394902	0.577706	0.346875	0.414583	0.342255	Homeodomain leucine zipper family IV protein [Zea mays]
Zm00001d043229	66.2069	65.0151	64.8279	40.0738	37.2015	40.5451	uncharacterized protein LOC100274503 [Zea mays]
Zm00001d043228	12.8953	13.4758	13.2256	9.24984	9.86515	9.79568	Cardiolipin synthetase [Zea mays]
Zm00001d043174	119.43	124.743	117.526	77.0547	76.1699	75.2005	putative cytochrome P450 superfamily protein [Zea mays]
Zm00001d043166	15.3739	15.1737	15.6094	12.3045	12.5433	13.3686	UDP-glycosyltransferase 87A1 [Zea mays]
Zm00001d043159	1.94409	1.07548	1.5147	0.081543	0.08175	0.117667	uncharacterized protein LOC100383685 [Zea mays]
Zm00001d043152	5.21782	5.1013	5.61333	4.7851	3.7335	4.14235	uncharacterized protein LOC100272767 precursor [Zea mays]
Zm00001d043144	12.4068	11.911	11.6365	7.9391	9.08727	7.18054	uncharacterized protein LOC100502442 [Zea mays]
Zm00001d043141	1.48273	1.68288	1.9392	0.076408	0.104592	0.303567	hypothetical protein ZEAMMB73_Zm00001d043141 [Zea mays]
Zm00001d043129	10.2273	10.7504	12.2462	7.92926	7.39157	7.16568	uncharacterized protein LOC109944880 [Zea mays]
Zm00001d043128	3.36014	2.57362	1.93178	0.117718	0.365606	0.100832	NHL25 [Zea mays]
Zm00001d043121	58.9794	54.3176	49.5621	31.7898	34.7996	37.8214	uncharacterized protein LOC100276695 precursor [Zea mays]
Zm00001d043106	1.698	0.884489	1.03814	0	0	0	UDP-glycosyltransferase 72B3-like [Zea mays]
Zm00001d043105	3.53845	1.88899	3.12233	0.057892	0	0	hypothetical protein ZEAMMB73_Zm00001d043105 [Zea mays]
Zm00001d043104	63.1883	63.0495	64.7056	48.884	47.6762	42.6578	uncharacterized protein LOC100216791 [Zea mays]
Zm00001d043088	3.84411	3.4081	4.63829	1.24696	1.52431	1.37932	transmembrane protein 56-B isoform X1 [Zea mays]
Zm00001d043087	3.69237	4.12488	3.52011	1.88791	2.86416	2.21882	GTP binding protein [Zea mays]
Zm00001d043082	2.0075	1.88726	2.78724	1.66937	1.62058	1.69337	uncharacterized protein LOC100381609 [Zea mays]
Zm00001d043080	21.7133	19.1509	19.768	12.3634	12.7111	15.0798	uncharacterized protein LOC100193725 [Zea mays]
Zm00001d043068	1.47371	1.28575	0.904717	1.05798	0.727486	0.976595	putative pentatricopeptide repeat-containing protein At3g11460, mitochondrial [Zea mays]
Zm00001d043060	1.49861	1.18237	1.69646	1.19308	0.799041	0.681527	putative WRKY transcription factor 30 [Zea mays]
Zm00001d043059	28.5231	27.71	28.2687	23.8803	22.344	23.6696	Protein FATTY ACID EXPORT 3 chloroplastic [Zea mays]
Zm00001d043049	188.904	185.202	174.279	105.089	145.78	135.337	uncharacterized protein LOC100280743 precursor [Zea mays]
Zm00001d043045	4.46022	3.66611	4.13658	1.84645	1.99941	3.01952	hypothetical protein [Zea mays]
Zm00001d043037	1.58614	1.66242	1.33267	0.024796	0.06059	0.059707	uncharacterized protein LOC103651058 [Zea mays]
Zm00001d043026	3.72088	3.2627	3.04218	2.00249	2.8871	2.84662	uncharacterized protein LOC100501228 [Zea mays]
Zm00001d043025	1.56312	1.04725	1.08407	0.46262	0.684688	0.687257	uncharacterized protein LOC100279301 isoform X1 [Zea mays]
Zm00001d043024	0.41386	0.786935	0.676126	0.157734	0.98567	0.30372	uncharacterized protein LOC100274739 [Zea mays]
Zm00001d042997	24.0738	22.4931	20.9259	12.8883	12.0648	7.00696	HIT-type Zinc finger family protein [Zea mays]
Zm00001d042993	1.90388	1.24116	1.56827	1.2138	1.08875	1.38225	uncharacterized protein LOC100382706 [Zea mays]
Zm00001d042976	52.6593	56.6081	50.9466	40.6248	38.4076	40.0294	ureidoglycolate hydrolase [Zea mays]
Zm00001d042962	12.5829	14.0779	13.3417	10.7755	9.58059	8.77856	ecotropic viral integration site 5 protein homolog isoform X1 [Zea mays]
Zm00001d042955	0.86388	0.711238	0.678312	0.294009	0.362048	0.185355	protein NETWORKED 2A [Zea mays]
Zm00001d042954	32.0848	30.6714	24.6824	15.8788	16.9074	23.4052	histone H4 [Zea mays]
Zm00001d042949	0.450505	0.477741	0.427978	0.417439	0.286293	0.362967	probable membrane-associated kinase regulator 4 [Zea mays]
Zm00001d042948	25.9811	28.7063	27.9048	15.3698	15.3025	14.21	protein binding protein [Zea mays]
Zm00001d042930	59.3107	56.1191	52.928	34.6471	39.8247	41.3965	predicted protein [Hordeum vulgare subsp. vulgare]
Zm00001d042918	6.5294	7.47872	6.34861	4.72506	4.86693	4.55937	uncharacterized protein LOC100276522 [Zea mays]
Zm00001d042910	5.94142	6.97494	7.47941	5.03386	5.8354	5.91513	uncharacterized protein LOC100285081 [Zea mays]
Zm00001d042908	12.2503	13.2064	14.5886	11.1491	10.7141	9.6209	Ribonuclease II chloroplastic/mitochondrial [Zea mays]
Zm00001d042905	1.0727	1.35116	0.957981	0.781105	0.863053	0.728442	Laccase-17 [Zea mays]
Zm00001d042904	20.2632	19.9734	19.3457	9.32607	8.22314	7.36052	WRKY DNA binding domain containing protein isoform X1 [Zea mays]
Zm00001d042903	12.9611	15.3986	13.8031	4.72418	3.58642	4.79468	putative WRKY transcription factor 49 [Zea mays]
Zm00001d042901	1.92737	1.73032	1.67003	1.03669	1.13059	0.78325	putative laccase precursor [Zea mays]
Zm00001d042888	2.44204	2.64222	2.88511	2.14843	2.41361	2.06064	hypothetical protein ZEAMMB73_Zm00001d042888 [Zea mays]
Zm00001d042876	1.002	0.872449	0.856458	0.843547	0.634253	0.648555	Phospholipid/glycerol acyltransferase family protein [Zea mays]
Zm00001d042846	3.515	4.25128	4.0927	2.59011	2.71262	3.36157	reticulon-like protein B12 [Zea mays]
Zm00001d042830	9.7534	9.05299	9.27257	5.53082	4.93656	4.82179	putative MYB DNA-binding domain superfamily protein [Zea mays]
Zm00001d042828	0.635706	0.541308	0.862753	0.21411	0.328269	0.197399	hypothetical protein ZEAMMB73_Zm00001d042828 [Zea mays]
Zm00001d042827	2.29784	3.15111	4.27957	2.71632	1.97175	2.07098	DNA polymerase epsilon catalytic subunit A [Zea mays]
Zm00001d042826	90.256	85.6089	89.9503	58.9911	63.6213	58.8844	AER [Zea mays]
Zm00001d042820	11.0946	10.7923	12.5723	8.88512	9.14463	8.84118	uncharacterized protein LOC100192822 [Zea mays]
Zm00001d042813	6.94458	6.36013	6.48388	5.08505	5.37853	5.58	glycerol-3-phosphosphate acyltransferase1 [Zea mays]
Zm00001d042801	22.995	21.1274	20.9119	8.14251	7.89462	6.99846	GABA transporter 1 [Zea mays]
Zm00001d042796	91.2111	82.5767	82.0595	65.9256	74.0763	68.7301	uncharacterized protein LOC100191203 [Zea mays]
Zm00001d042795	8.70639	8.63082	8.83969	2.59591	2.07963	2.17922	hypothetical protein ZEAMMB73_Zm00001d042795 [Zea mays]
Zm00001d042794	10.2739	11.29	11.771	6.51705	6.83495	6.64694	Transducin/WD40 repeat-like superfamily protein [Zea mays]
Zm00001d042793	7.11151	7.66865	8.62696	5.88419	5.7995	5.86191	uncharacterized protein LOC103650985 isoform X2 [Zea mays]
Zm00001d042780	29.0598	28.7967	26.9434	6.77908	7.66631	6.71784	uncharacterized protein LOC100193753 precursor [Zea mays]
Zm00001d042779	101.585	98.1901	90.916	11.4025	12.7821	12.8461	Protein ABSCISIC ACID-INSENSITIVE 5 [Zea mays]
Zm00001d042777	3.97679	4.59411	3.29237	0.974274	1.94668	1.34422	Basic leucine zipper protein [Zea mays]
Zm00001d042769	0.730984	0.291704	0.98515	0.150181	0.328378	0.046072	acidic endochitinase [Zea mays]
Zm00001d042768	34.2829	30.4208	30.1071	19.0132	23.8485	25.0841	uncharacterized protein LOC107457591 precursor [Zea mays]
Zm00001d042766	3.88888	4.10688	3.80752	1.16111	1.67792	1.70938	uncharacterized protein LOC100277552 isoform X1 [Zea mays]
Zm00001d042763	1.35169	1.17267	1.39614	0.876676	0.920332	0.967629	hypothetical protein ZEAMMB73_Zm00001d042763 [Zea mays]
Zm00001d042760	5.68827	3.83197	4.91868	2.30313	4.11784	4.05614	uncharacterized protein LOC100276582 [Zea mays]
Zm00001d042752	1.13311	1.25961	1.05812	0.785078	0.746126	0.799527	uncharacterized protein LOC107648853 [Zea mays]
Zm00001d042734	10.7116	9.52919	9.37229	8.62674	6.73514	7.10997	saposin B domain-containing protein [Zea mays]
Zm00001d042732	5.03449	3.81458	3.5131	1.77554	2.13455	2.5094	Peptidase family M48 family protein, partial [Zea mays]
Zm00001d042730	61.0406	61.0928	56.027	35.4919	44.9584	35.7333	uncharacterized protein LOC100502113 [Zea mays]
Zm00001d042729	18.9098	20.8262	18.6726	12.8949	13.5452	13.4455	VAMP-like protein YKT61 [Zea mays]
Zm00001d042723	0.798799	0.373297	0.252989	0.459363	0.200666	0.486472	uncharacterized protein LOC100273498 [Zea mays]
Zm00001d042719	16.969	15.7219	17.1362	13.1427	13.605	13.0721	yip1 domain family member 6 [Zea mays]
Zm00001d042717	17.3571	17.7143	15.5295	10.9925	13.3785	13.0142	Ethylene-responsive transcription factor ABR1 [Zea mays]
Zm00001d042709	18.6452	15.2343	16.6196	10.4674	10.5922	10.7323	NPL4-like protein 1 [Zea mays]
Zm00001d042695	33.6292	33.7865	34.86	26.956	23.9859	23.0426	Serine/threonine-protein kinase SRK2A [Zea mays]
Zm00001d042676	22.6304	23.3112	22.5611	19.1042	19.0385	17.9062	phosphoinositide dependent protein kinase3 [Zea mays]
Zm00001d042673	8.15139	9.65575	8.29758	5.47421	5.37317	5.50179	amidophosphoribosyltransferase [Zea mays]
Zm00001d042661	11.5435	10.3807	10.985	8.28606	8.03546	7.78933	serine hydroxymethyltransferase [Zea mays]
Zm00001d042660	0.702492	0.644055	0.493045	0.393646	0.561019	0.365138	uncharacterized protein LOC103650942 [Zea mays]
Zm00001d042646	0.923368	0.718925	1.0541	0.439918	0.426933	0.322005	uncharacterized protein LOC103650939 [Zea mays]
Zm00001d042636	1.47304	0.834747	0.869015	0.308569	0	0.284255	uncharacterized protein LOC100382244 [Zea mays]
Zm00001d042634	13.3518	10.6545	10.7241	6.1942	7.05432	6.76189	extradiol ring-cleavage dioxygenase [Zea mays]
Zm00001d042620	4.00174	2.70722	2.83421	2.3001	1.94226	1.6784	NAD(P)H-quinone oxidoreductase subunit N chloroplastic [Zea mays]
Zm00001d042611	23.4413	23.0752	20.8356	15.2051	14.0935	16.7276	uncharacterized protein LOC107521947 [Zea mays]
Zm00001d042600	14.2101	17.8407	16.4558	8.03697	6.20993	8.56852	cytochrome c [Zea mays]
Zm00001d042599	17.7881	17.9327	17.6219	13.8987	15.6479	14.4477	hypothetical protein ZEAMMB73_Zm00001d042599 [Zea mays]
Zm00001d042596	10.9496	10.5988	12.4002	6.66365	6.83566	6.61566	alpha/beta-Hydrolases superfamily protein [Zea mays]
Zm00001d042590	21.1449	19.6197	22.1234	11.5312	10.8829	10.9716	uncharacterized protein LOC100274205 isoform X1 [Zea mays]
Zm00001d042589	30.8819	30.3377	27.5157	8.15569	10.1162	9.09322	uncharacterized protein LOC100278545 [Zea mays]
Zm00001d042583	8.88243	8.25605	8.48794	4.84114	4.78655	4.89852	uncharacterized protein LOC100275850 isoform X1 [Zea mays]
Zm00001d042575	12.4391	13.8342	15.4685	11.0408	11.2612	10.9318	Serine/threonine-protein kinase RIO2 [Zea mays]
Zm00001d042572	0.774861	0.658282	0.703545	0.140509	0.515043	0.066997	uncharacterized protein LOC100279141 [Zea mays]
Zm00001d042558	1.00938	1.01329	1.21681	0.441813	0.567143	0.420772	uncharacterized protein LOC100502424 [Zea mays]
Zm00001d042554	2.12555	1.97489	1.56955	0.758738	0.343785	0.285303	hypothetical protein ZEAMMB73_Zm00001d042554, partial [Zea mays]
Zm00001d042550	7.46041	5.8857	6.54124	0.047677	0.033994	0.043491	uncharacterized protein LOC100383076 [Zea mays]
Zm00001d042549	11.6563	10.1556	11.2469	4.21159	4.19214	3.77601	BTB/POZ and TAZ domain-containing protein 3 [Zea mays]
Zm00001d042541	78.3029	76.4722	79.5015	46.6036	47.4691	42.7141	lipoxygenase2 [Zea mays]
Zm00001d042540	21.4854	22.0521	24.3496	13.4798	13.3217	13.5289	Linoleate 9S-lipoxygenase 1 [Zea mays]
Zm00001d042535	29.0477	31.8926	29.2398	13.1916	14.7696	15.5078	uncharacterized protein LOC100282317 isoform X1 [Zea mays]
Zm00001d042534	5.67593	5.12261	5.20457	2.66952	2.52112	2.69287	RING/FYVE/PHD zinc finger superfamily protein [Zea mays]
Zm00001d042519	21.1846	21.1345	19.7607	10.666	10.5325	10.0574	Pentatricopeptide repeat-containing protein [Zea mays]
Zm00001d042506	31.8233	29.8447	31.3987	19.4225	19.2282	18.6696	Formin-like protein 1 [Zea mays]
Zm00001d042476	0.991864	0.845254	0.871676	0.233885	0.300397	0.104618	uncharacterized protein LOC100281758 [Zea mays]
Zm00001d042463	6.65358	6.7616	7.73991	6.28711	5.09121	4.4204	Two-component response regulator ARR11 [Zea mays]
Zm00001d042454	17.6047	22.03	15.9503	12.1385	13.8047	11.9424	30S ribosomal protein S31, chloroplastic [Sorghum bicolor]
Zm00001d042453	592.864	576.072	580.296	448.119	456.501	439.645	fructose-bisphosphate aldolase, cytoplasmic isozyme [Zea mays]
Zm00001d042450	16.1278	14.9339	15.5731	10.5843	12.2993	11.2305	uncharacterized protein LOC100501933 [Zea mays]
Zm00001d042446	329.167	290.536	284.868	188.101	204.61	209.306	uncharacterized protein LOC100191670 precursor [Zea mays]
Zm00001d042444	7.51876	8.97246	7.78269	6.47879	6.31998	5.87785	Ypt/Rab-GAP domain of gyp1p superfamily protein [Zea mays]
Zm00001d042425	1.47057	1.24004	1.64538	0.413191	0.529092	0.335441	uncharacterized protein LOC100193554 [Zea mays]
Zm00001d042420	73.6041	63.3595	63.5086	38.2494	39.8926	38.9399	lipoprotein [Zea mays]
Zm00001d042416	51.8165	53.2669	58.9428	42.1019	41.9195	41.4875	DEAD box RNA helicase 1 [Zea mays]
Zm00001d042410	4.7656	4.8593	5.38622	2.87239	3.89495	2.80054	unknown [Zea mays]
Zm00001d042400	11.5609	12.112	11.5566	5.73987	5.72393	5.00291	putative FBD-associated F-box protein At5g53635 [Zea mays]
Zm00001d042395	42.7582	44.4108	42.8026	27.224	31.0426	31.4918	mitochondrial import inner membrane translocase subunit TIM16 [Zea mays]
Zm00001d042388	9.71904	8.23296	7.29069	4.71572	5.73005	5.55959	uncharacterized LOC100276614 precursor [Zea mays]
Zm00001d042386	5.66679	6.00258	5.2879	4.09401	4.17054	4.8396	uncharacterized protein LOC100191186 isoform X1 [Zea mays]
Zm00001d042381	1.47962	1.07692	1.1642	0.495016	1.0109	0.512998	EPIDERMAL PATTERNING FACTOR-like protein 9 [Zea mays]
Zm00001d042373	47.5363	47.0959	44.4367	37.7439	37.5735	37.0322	Transcription factor bHLH62 [Zea mays]
Zm00001d042367	420.846	409.175	417.616	267.757	263.225	258.542	uncharacterized protein LOC100192654 [Zea mays]
Zm00001d042350	14.213	15.5497	13.7433	13.3478	11.9219	10.8101	uncharacterized protein LOC100502508 [Zea mays]
Zm00001d042343	6.20505	5.91716	6.48584	4.76899	5.16928	4.84497	CBS domain containing protein [Zea mays]
Zm00001d042341	14.8441	14.2187	13.262	7.14819	6.73155	7.48394	uncharacterized protein LOC100382514 [Zea mays]
Zm00001d042340	48.5579	47.1621	43.7789	36.2595	36.7396	38.5282	Transcription and mRNA export factor SUS1 [Zea mays]
Zm00001d042337	4.25115	3.23883	2.78499	2.1629	2.08298	2.63001	Nucleotide-diphospho-sugar transferase family protein [Zea mays]
Zm00001d042331	24.23	24.3377	23.2402	18.3223	19.4434	19.256	exocyst subunit exo70 family protein F1 [Zea mays]
Zm00001d042323	1.10235	0.915571	1.58738	0.768531	0.905097	1.09961	40S ribosomal protein S7 [Zea mays]
Zm00001d042307	4.85913	5.35039	4.10784	1.07788	1.41374	1.01997	uncharacterized protein LOC103650831 [Zea mays]
Zm00001d042285	19.1534	19.5412	19.4965	15.6801	16.0627	14.3054	uncharacterized protein LOC103650822 [Zea mays]
Zm00001d042282	157.599	155.052	152.689	125.099	123.547	121.773	unknown [Zea mays]
Zm00001d042276	5.99984	4.39754	5.1744	3.06926	3.4813	2.98406	uncharacterized protein LOC100857042 precursor [Zea mays]
Zm00001d042274	5.47228	5.59079	5.31994	1.49911	1.13594	0.828679	phosphatidylinositol transfer protein CSR1 [Zea mays]
Zm00001d042263	64.3182	63.348	66.885	37.4748	36.2495	36.1753	Inducer of CBF expression 2 [Zea mays]
Zm00001d042258	1.23321	1.30189	1.15611	0.571932	0.460754	0.474315	RING finger protein [Zea mays]
Zm00001d042257	1.78549	0.645714	0.456487	0.634769	0.156584	0.509852	uncharacterized protein LOC100274305 [Zea mays]
Zm00001d042256	1.34924	2.0778	1.74015	1.27025	1.68702	1.06233	Protein kinase superfamily protein [Zea mays]
Zm00001d042245	22.4713	19.4212	16.9267	11.8628	16.2942	17.0609	uncharacterized protein LOC100303905 [Zea mays]
Zm00001d042239	1.3855	0.697669	1.05404	0.532188	0.609856	1.23724	protein LURP-one-related 11 [Zea mays]
Zm00001d042233	43.8716	46.8788	46.6421	35.7852	34.1416	35.9304	Ribosomal protein S18 [Zea mays]
Zm00001d042217	3.88427	2.5979	2.44428	1.91971	2.13908	1.1946	uncharacterized protein LOC100284002 [Zea mays]
Zm00001d042209	40.4809	36.2415	35.5807	14.7221	19.2895	21.0859	esterase PIR7B [Zea mays]
Zm00001d042207	2.65639	1.87213	1.8524	0.471629	0.208864	0.646503	Esterase PIR7B [Zea mays]
Zm00001d042152	7.20427	7.57583	7.00115	6.06635	4.97029	6.12578	uncharacterized protein LOC100273469 [Zea mays]
Zm00001d042144	0.961846	1.01497	0.640499	0.162761	0.562149	0.690829	uncharacterized protein LOC100277443 [Zea mays]
Zm00001d042143	5.74552	2.69635	1.92295	0	0.388572	1.27153	glucan endo-1,3-beta-glucosidase, acidic isoform precursor [Zea mays]
Zm00001d042140	57.5338	59.1162	55.7026	32.8141	38.1478	35.3905	uncharacterized protein LOC100272379 isoform X1 [Zea mays]
Zm00001d042126	2.95522	2.51581	2.54134	0.278281	0.418208	0.421737	hypothetical protein ZEAMMB73_Zm00001d042126 [Zea mays]
Zm00001d042123	4.58598	3.63746	3.73538	0.814706	1.03816	1.05003	uncharacterized protein LOC100273019 [Zea mays]
Zm00001d042122	2.37586	2.17456	1.77171	0.644546	0.330889	0.314204	Cytosolic sulfotransferase 17 [Zea mays]
Zm00001d042115	2.87946	3.42005	2.6798	0.484525	0.490883	0.999989	unknown [Zea mays]
Zm00001d042114	112.056	107.025	93.0651	44.4329	42.9766	49.346	--
Zm00001d042104	18.3496	15.212	14.1454	2.90022	2.11986	3.10973	glutathione transferase 7 [Zea mays]
Zm00001d042102	6.25743	7.27825	6.84101	5.19904	5.00007	4.37423	glutathione transferase28 [Zea mays]
Zm00001d042101	0.672852	0.797736	0.856774	0.63921	0.528442	0.27517	hypothetical protein ZEAMMB73_Zm00001d042101, partial [Zea mays]
Zm00001d042099	6.3201	6.5641	5.72827	2.7637	1.91385	2.23207	Glutathione S-transferase [Zea mays]
Zm00001d042096	89.6085	94.0462	79.5138	54.9488	56.9027	57.6748	glutathione S-transferase GST 21 isoform X1 [Zea mays]
Zm00001d042093	5.32248	5.34922	6.1565	3.93662	4.02277	4.28962	Essential protein Yae1 N-terminal [Zea mays]
Zm00001d042088	16.6539	16.5141	15.6002	12.7058	12.178	11.3268	Uridine 5&apos;-monophosphate synthase [Zea mays]
Zm00001d042050	1.85432	1.27209	1.643	0.83905	1.12464	0.792245	Protein RETICULATA-RELATED 4 chloroplastic [Zea mays]
Zm00001d042049	1.93489	2.06082	1.56963	0.324754	0.101434	0.100857	Ferredoxin [Zea mays]
Zm00001d042044	14.3928	14.2108	14.7326	10.0965	9.69135	10.2508	Cell division protein FtsY homolog chloroplastic [Zea mays]
Zm00001d042043	11.4047	10.3093	12.6641	8.87377	7.5708	8.5943	CFM6 [Zea mays]
Zm00001d042042	1.05147	0.773993	1.00955	0.826842	0.933665	0.38859	uncharacterized protein LOC107604628 isoform X1 [Zea mays]
Zm00001d042030	9.5211	12.5759	12.0552	5.17074	6.80319	6.87552	hypothetical protein [Zea mays]
Zm00001d042022	34.6756	32.2775	31.0494	15.2765	16.3738	16.2037	Peroxidase 12 [Zea mays]
Zm00001d042019	13.5892	13.6494	12.9216	5.93785	5.33642	5.6924	Peroxidase 12 [Zea mays]
Zm00001d042017	13.6341	10.6754	8.96226	6.97686	8.74777	7.55497	putative thioredoxin superfamily protein [Zea mays]
Zm00001d042013	2.45704	2.10329	2.34719	1.48988	1.60675	1.63871	G-type lectin S-receptor-like serine/threonine-protein kinase LECRK1 [Zea mays]
Zm00001d041994	29.9146	30.5381	30.4478	18.7744	18.8074	18.9237	leucine Rich Repeat family protein [Zea mays]
Zm00001d041993	25.6448	26.6997	23.2161	18.9503	20.9235	22.8387	Vacuolar protein sorting 55 (VPS55) family protein [Zea mays]
Zm00001d041984	10.2601	8.1457	6.18972	4.40643	6.41843	6.1554	root-cap periphery1 [Zea mays]
Zm00001d041983	9.12465	10.2151	10.6754	7.10253	6.46493	6.42102	ubiquitin-protein ligase [Zea mays]
Zm00001d041977	1.93898	2.22108	1.80232	2.52173	0.368228	1.28243	Glutathione S-transferase T1 [Zea mays]
Zm00001d041963	152.685	157.323	137.819	114.418	114.556	124.592	uncharacterized protein LOC100216924 [Zea mays]
Zm00001d041956	3.77535	3.53311	4.40073	2.82072	2.47637	2.85599	hypothetical protein ZEAMMB73_Zm00001d041956 [Zea mays]
Zm00001d041951	3.3663	3.57623	3.6279	2.04589	2.03773	2.50765	Ring zinc finger protein [Zea mays]
Zm00001d041939	2.00291	2.70133	2.72073	0	0	0	L-ascorbate peroxidase 2 cytosolic [Zea mays]
Zm00001d041932	1.40837	3.34152	1.87159	0.285523	2.62533	2.33238	ARM repeat superfamily protein [Zea mays]
Zm00001d041927	52.3171	46.1644	42.8687	15.8338	17.5825	13.5624	uncharacterized LOC100193113 [Zea mays]
Zm00001d041923	14.1926	15.0771	17.2591	12.8737	10.9205	11.2781	uncharacterized LOC100274145 isoform X2 [Zea mays]
Zm00001d041910	0.789629	0.771635	0.764545	0.156064	0.431851	0.785144	fibrous sheath CABYR-binding protein [Zea mays]
Zm00001d041844	3.7852	3.33052	3.4443	2.72768	2.61503	2.59942	putative methyltransferase PMT25 [Zea mays]
Zm00001d041838	5.85846	4.92699	4.99034	0.236118	0	0	60S ribosomal protein L7-2, partial [Zea mays]
Zm00001d041830	1.0098	0.922573	0.281233	0	0.043599	0.885276	subtilisin inhibitor [Zea mays]
Zm00001d041829	19.7166	19.6196	20.2726	12.9866	12.2895	10.6774	thiamine synthesis3 [Zea mays]
Zm00001d041824	10.3021	10.9008	9.68761	6.69383	5.5225	5.95376	Tat pathway signal sequence family protein [Zea mays]
Zm00001d041786	2.19353	3.09523	3.17988	1.57066	1.27502	1.12918	hypothetical protein ZEAMMB73_Zm00001d041786 [Zea mays]
Zm00001d041780	7.1585	5.99846	6.2844	4.06348	5.50829	5.04747	Zinc-finger homeodomain protein 4 [Zea mays]
Zm00001d041778	9.86495	8.52912	7.1196	4.33869	2.43063	5.4828	AP-2 complex subunit sigma [Zea mays]
Zm00001d041762	0.689781	0.463849	0.381685	0.629919	0.293516	0.348381	pentatricopeptide repeat-containing protein At3g29230 [Zea mays]
Zm00001d041753	18.6235	20.4525	20.5959	12.5149	13.3076	13.1114	SSXT protein [Zea mays]
Zm00001d041750	131.732	123.003	121.582	103.641	100.659	103.511	Glycine-rich RNA-binding protein 3 mitochondrial [Zea mays]
Zm00001d041748	13.1892	15.2816	14.2039	4.07909	3.2266	3.56403	Ureide permease 5 [Zea mays]
Zm00001d041741	0.888433	0.644452	0.590128	0.663924	0.323335	0.564351	Cytochrome P450 71D7 [Zea mays]
Zm00001d041716	3.47405	3.85169	3.92436	2.55085	2.44167	2.45765	Syntaxin-132 [Zea mays]
Zm00001d041712	5.614	2.82601	3.60863	1.82553	2.32424	3.0353	putative uncharacterized protein MYH16 [Zea mays]
Zm00001d041710	37.1186	37.9462	38.9427	24.5396	23.8167	24.4761	Glutathione synthetase chloroplastic [Zea mays]
Zm00001d041700	2.47048	2.75074	2.64768	2.21432	1.99736	1.90881	Bifunctional 3-dehydroquinate dehydratase/shikimate dehydrogenase chloroplastic [Zea mays]
Zm00001d041696	15.9914	14.7148	14.1994	8.84358	10.3502	9.73612	rRNA-processing protein FYV7 [Zea mays]
Zm00001d041684	0.651116	0.553623	0.685914	0.419032	0.303629	0.380341	hypothetical protein ZEAMMB73_Zm00001d041684 [Zea mays]
Zm00001d041678	1.68443	1.55678	1.67159	1.36871	0.777295	0.713822	hypothetical protein ZEAMMB73_Zm00001d041678 [Zea mays]
Zm00001d041670	141.836	142.305	142.888	92.8059	94.3462	96.0138	uncharacterized protein LOC100274046 isoform X1 [Zea mays]
Zm00001d041669	13.6368	15.0398	14.3598	1.81269	1.65811	1.39502	hypothetical protein ZEAMMB73_Zm00001d041669 [Zea mays]
Zm00001d041649	5.53418	7.79141	7.32037	0.84643	0.474425	0.982588	uncharacterized protein LOC103650567 isoform X2 [Zea mays]
Zm00001d041645	2.78139	2.91778	1.82296	0.446657	0.503906	1.27069	hypothetical protein ZEAMMB73_Zm00001d041645 [Zea mays]
Zm00001d041635	26.2608	25.1245	28.6303	20.422	19.6792	20.0099	F-box family protein [Zea mays]
Zm00001d041634	2.6767	3.12042	2.87885	2.34342	2.47379	2.21294	uncharacterized protein LOC100384001 [Zea mays]
Zm00001d041625	3.31037	3.21536	3.19972	1.39017	1.32214	1.03116	Dihydrofolate synthetase [Zea mays]
Zm00001d041611	73.5542	59.2283	61.4217	19.0637	22.3987	27.9756	hypothetical protein ZEAMMB73_Zm00001d041611 [Zea mays]
Zm00001d041609	24.1734	23.4488	22.6465	16.1007	14.9859	14.4175	uncharacterized protein LOC100284267 [Zea mays]
Zm00001d041608	7.10629	7.30485	7.15747	4.35081	3.53469	4.38211	uncharacterized protein LOC100273314 [Zea mays]
Zm00001d041578	508.407	485.366	465.722	343.919	359.832	344.7	uncharacterized protein LOC103650536 [Zea mays]
Zm00001d041577	1.04455	1.10837	0.995797	0	0	0	hypothetical protein ZEAMMB73_Zm00001d041577 [Zea mays]
Zm00001d041576	0.71066	0.69337	0.632503	0.548618	0.307133	0.699608	MYB transcription factor [Zea mays]
Zm00001d041529	2.42827	1.91368	2.24832	0	0.03802	0.118825	Hyaluronan / mRNA binding family [Zea mays]
Zm00001d041484	0.795213	0.702527	0.895273	0.398147	0.672257	0.819439	WPP domain-associated protein isoform X1 [Zea mays]
Zm00001d041480	68.7555	65.8794	69.8737	57.2415	55.1637	52.8249	DEAD-box ATP-dependent RNA helicase 9 [Zea mays]
Zm00001d041475	14.0419	12.5525	14.4916	11.5303	10.2448	10.5212	Septin and tuftelin-interacting protein 1 homolog 1 [Zea mays]
Zm00001d041456	97.0891	100.102	99.879	74.1015	74.9624	72.159	uncharacterized protein LOC100193485 [Zea mays]
Zm00001d041434	1.14455	0.615464	0.758932	0	0	0	hypothetical protein ZEAMMB73_Zm00001d041434 [Zea mays]
Zm00001d041430	5.41155	5.78674	4.6061	2.04741	2.21412	1.85768	uncharacterized protein LOC100280399 [Zea mays]
Zm00001d041389	9.95129	10.614	9.27801	3.81892	3.39442	3.48096	RNA polymerase I specific transcription initiation factor RRN3 protein [Zea mays]
Zm00001d041360	6.00025	5.52493	5.40727	2.57236	3.79164	2.46537	60S ribosomal protein L26-1 [Zea mays]
Zm00001d041354	1.85141	2.37541	1.64201	1.6686	1.25723	1.57244	DNA polymerase epsilon catalytic subunit A [Zea mays]
Zm00001d041346	18.0293	17.3881	17.7548	12.5962	14.8723	13.3875	uncharacterized protein LOC100279201 [Zea mays]
Zm00001d041331	2.83996	3.25961	2.06352	0.036832	0	0.037714	hypothetical protein ZEAMMB73_Zm00001d041331 [Zea mays]
Zm00001d041300	11.8213	12.2384	10.632	0	0	0	hypothetical protein ZEAMMB73_Zm00001d041300 [Zea mays]
Zm00001d041277	10.4587	12.0277	12.5297	9.0136	8.31381	8.7511	unknown [Zea mays]
Zm00001d041255	27.6351	25.7186	27.9581	22.7903	20.748	20.0355	uncharacterized protein LOC100191874 [Zea mays]
Zm00001d041236	42.1907	40.7423	42.0478	34.1037	35.6888	32.1111	receptor-like protein kinase HAIKU2 [Zea mays]
Zm00001d041232	1.33952	0.815087	1.36134	0.700685	0.839638	0.898668	receptor protein-tyrosine kinase CEPR1 [Zea mays]
Zm00001d041217	18.9618	18.3532	15.8611	6.41239	6.14219	6.31183	alpha/beta-Hydrolases superfamily protein [Zea mays]
Zm00001d041180	0.82776	1.04558	0.934012	0.449345	0.37806	0.529669	Protein ENHANCED DOWNY MILDEW 2 [Zea mays]
Zm00001d041173	9.33437	8.5608	9.99916	6.8681	8.03689	6.3734	4-hydroxy-7-methoxy-3-oxo-3,4-dihydro-2H-1,4-benzoxazin-2-yl glucoside beta-D-glucosidase 1, chloroplastic-like [Zea mays]
Zm00001d041154	1.10231	1.0321	1.01776	0.708391	0.781802	0.975758	uncharacterized protein LOC103650339 [Zea mays]
Zm00001d041152	0.836885	1.18539	1.18479	0	0	0	hypothetical protein ZEAMMB73_Zm00001d041152 [Zea mays]
Zm00001d041142	20.79	21.7681	21.9024	18.2608	16.5796	17.5166	putative bZIP transcription factor superfamily protein [Zea mays]
Zm00001d041136	1.5535	1.84091	2.02626	0.702756	0.809746	0.676637	uncharacterized protein LOC103650352 isoform X3 [Zea mays]
Zm00001d041083	12.6707	13.9624	15.3568	10.6015	8.82106	8.72607	uncharacterized LOC100193153 isoform X4 [Zea mays]
Zm00001d041082	4.08799	3.71041	3.59987	1.32764	1.19571	1.16444	kaurene synthase4 [Zea mays]
Zm00001d041072	103.81	104.022	108.834	70.5379	73.8964	66.405	uncharacterized protein LOC100280013 [Zea mays]
Zm00001d041067	28.6831	26.8103	29.0734	17.2035	16.1674	15.4109	MTN3 [Zea mays]
Zm00001d041054	1.12167	0.801727	1.36193	0.410548	0.399469	0.727003	SAM domain family protein [Zea mays]
Zm00001d041049	4.66597	4.01976	3.71323	3.33389	3.60367	3.38799	Ubiquitin-protein ligase/ zinc ion binding protein [Zea mays]
Zm00001d041013	1.3753	1.57702	1.53046	0	0	0	hypothetical protein ZEAMMB73_Zm00001d041007 [Zea mays]
Zm00001d041007	1.49675	1.81188	2.13098	0	0	0	hypothetical protein ZEAMMB73_Zm00001d041007 [Zea mays]
Zm00001d040960	10.5202	12.4481	11.9312	4.40715	4.40296	3.98081	Fimbrin-2 [Zea mays]
Zm00001d040959	3.73357	4.48124	4.35079	3.14054	3.62829	3.4599	Protein LNK2 [Zea mays]
Zm00001d040958	6.15132	6.30112	6.5437	2.34884	2.41086	2.01898	glucose-inhibited division family A protein [Zea mays]
Zm00001d040920	6.03384	5.8089	5.32247	4.63738	4.27043	4.84197	tRNA (guanine(37)-N1)-methyltransferase 2 [Zea mays]
Zm00001d040874	4.75718	4.82556	4.65783	1.19292	0.663296	1.26947	hypothetical protein ZEAMMB73_Zm00001d040874 [Zea mays]
Zm00001d040857	2.36837	2.05057	2.45896	2.23321	1.54911	1.74675	unknown [Zea mays]
Zm00001d040855	8.05975	9.23281	8.20621	6.893	6.5502	7.59723	Stress regulated protein [Zea mays]
Zm00001d040852	5.64092	5.53959	5.29414	0.125025	0.028083	0.11351	hypothetical protein ZEAMMB73_Zm00001d040852 [Zea mays]
Zm00001d040850	35.7736	39.772	41.9003	28.9051	27.6791	25.4856	uncharacterized protein LOC100285997 [Zea mays]
Zm00001d040826	9.91962	10.078	9.43658	5.52913	5.79165	7.94301	hypothetical protein ZEAMMB73_Zm00001d040826 [Zea mays]
Zm00001d040815	0.857262	0.947675	0.771719	0	0	0	--
Zm00001d040803	25.355	20.6882	23.1799	17.3515	21.6186	17.0627	Rapid alkalinization factor 1 precursor [Zea mays]
Zm00001d040795	1.25392	1.62846	1.85874	0.638021	0.674421	0.650605	auxilin-related protein 1 isoform X2 [Zea mays]
Zm00001d040793	0.674502	0.574663	1.2905	0.393715	0.678268	0.265954	hypothetical protein ZEAMMB73_Zm00001d040793 [Zea mays]
Zm00001d040752	51.7917	51.874	53.3438	39.2362	41.5739	44.3971	SAR-like protein [Zea mays]
Zm00001d040735	4.1517	3.78099	4.45886	3.41714	2.84918	3.15964	neutral/alkaline invertase 1, mitochondrial [Zea mays]
Zm00001d040733	4.77371	4.54547	4.43557	3.58017	2.51312	2.99922	uncharacterized protein LOC100217075 precursor [Zea mays]
Zm00001d040731	15.8686	17.6332	16.6033	11.4866	9.97936	10.0666	alpha-L-fucosidase 2 precursor [Zea mays]
Zm00001d040730	0.968681	0.555395	0.6783	0.325618	0.416554	0.32439	unknown [Zea mays]
Zm00001d040721	113.809	113.339	116.86	94.454	91.5395	89.4095	dihydrolipoyl dehydrogenase 1, mitochondrial [Zea mays]
Zm00001d040698	2.22587	2.30419	1.62149	0.708842	1.12133	0.943736	keratin, type II cytoskeletal 2 epidermal [Zea mays]
Zm00001d040693	9.39902	11.4836	11.5128	1.0096	0.608914	1.25871	Tetratricopeptide repeat (TPR)-like superfamily protein [Zea mays]
Zm00001d040679	4.4529	5.3439	5.53501	1.71326	2.42858	1.62607	Receptor-like cytosolic serine/threonine-protein kinase RBK1 [Zea mays]
Zm00001d040674	2.72125	2.63271	2.43241	3.12272	1.85786	1.37075	hypothetical protein ZEAMMB73_Zm00001d040674 [Zea mays]
Zm00001d040671	1.01373	2.23134	2.2319	0	0	0	hypothetical protein ZEAMMB73_Zm00001d040671 [Zea mays]
Zm00001d040670	101.83	101.404	108.22	79.3595	74.9942	69.6474	dihydrolipoyllysine-residue acetyltransferase component of pyruvatedehydrogenase complex [Zea mays]
Zm00001d040666	12.2445	12.2965	12.8678	10.2423	10.3383	10.5408	uncharacterized LOC100217066 isoform X1 [Zea mays]
Zm00001d040656	8.9831	9.00145	9.83015	0	0	0	sugars will eventually be exported transporter17a [Zea mays]
Zm00001d040638	0.851231	1.11693	0.774195	0.732414	0.747687	0.771569	uncharacterized protein LOC100278939 [Zea mays]
Zm00001d040628	4.21499	3.90714	3.82079	0.734776	0.332995	0.419002	hypothetical protein ZEAMMB73_Zm00001d040628 [Zea mays]
Zm00001d040625	4.65432	4.47544	4.40544	2.9473	2.2406	2.04602	hypothetical protein ZEAMMB73_Zm00001d040625 [Zea mays]
Zm00001d040614	18.3136	21.6335	19.1958	16.0426	16.0886	14.8765	PIT1 isoform X1 [Zea mays]
Zm00001d040597	0.846838	0.884702	0.737762	0.431831	0.352834	0.469941	uncharacterized protein LOC100501344 [Zea mays]
Zm00001d040596	14.5301	16.3021	13.5635	10.1307	9.6642	12.4442	uncharacterized protein LOC100274728 [Zea mays]
Zm00001d040573	1.23774	1.32519	1.13441	0	0	0.03032	B3 domain-containing protein Os07g0679700 [Zea mays]
Zm00001d040572	3.28451	1.64368	1.88773	0	0	0	--
Zm00001d040561	41.8534	45.0788	48.201	38.4013	32.2666	28.5431	hypothetical protein ZEAMMB73_Zm00001d040561 [Zea mays]
Zm00001d040555	59.4666	59.9483	56.6305	48.3992	47.1178	48.6912	Zea CEFD homolog1 [Zea mays]
Zm00001d040545	0.854484	0.714051	0.275812	0.128625	0.381877	0.818065	hypothetical protein ZEAMMB73_Zm00001d040545 [Zea mays]
Zm00001d040544	4.43454	2.65371	2.64737	1.77121	1.87427	1.85348	hydrophobic protein LTI6B [Zea mays]
Zm00001d040527	1.78089	1.89734	1.92997	1.60915	1.67654	1.1358	Transcription factor MYB86 [Zea mays]
Zm00001d040526	2.00622	1.7071	1.37331	0.37389	0.313505	0.186832	Os05g0140333-like protein [Zea mays]
Zm00001d040504	10.8147	11.5746	10.4299	5.47067	5.27688	6.18159	blue copper protein [Zea mays]
Zm00001d040503	38.244	35.7183	39.1286	31.6162	31.387	30.1047	Retrovirus-related Pol polyprotein LINE-1 [Zea mays]
Zm00001d040502	7.0667	6.10073	5.10192	0	0	0	mavicyanin [Zea mays]
Zm00001d040463	7.94406	6.71328	7.45393	2.52262	3.5552	3.12797	magnesium-protoporphyrin IX monomethyl ester [oxidative] cyclase, chloroplastic [Zea mays]
Zm00001d040449	16.4393	15.0702	16.5894	13.6625	13.0389	12.155	protein kinase C substrate heavy chain-related [Zea mays]
Zm00001d040448	13.0773	14.8192	15.6083	11.9427	10.9984	10.5752	Glucosidase 2 subunit beta [Zea mays]
Zm00001d040446	158.7	155.286	166.14	125.152	125.236	124.034	PK protein [Zea mays]
Zm00001d040431	3.30606	3.99534	4.63917	3.11129	2.66147	2.284	Protein kinase APK1B chloroplastic [Zea mays]
Zm00001d040379	6.26809	6.07852	5.14299	5.16046	3.83278	5.26208	expansin-A11 [Zea mays]
Zm00001d040372	7.32908	8.21654	6.64029	5.79029	4.86724	5.62827	uncharacterized LOC100191908 [Zea mays]
Zm00001d040364	13.1907	13.3497	13.5255	5.74089	7.19055	6.85929	peroxidase 72 precursor [Zea mays]
Zm00001d040322	41.3775	41.4786	42.1778	34.7404	33.6518	32.6154	uncharacterized protein LOC100272400 [Zea mays]
Zm00001d040318	20.342	18.9211	20.179	16.6202	15.3035	16.015	NAC domain-containing protein 74 [Zea mays]
Zm00001d040310	0.767004	0.946936	0.946121	1.02243	0.597048	0.399392	uncharacterized protein LOC100273961 [Zea mays]
Zm00001d040303	4.64979	4.90188	4.42276	3.47485	3.04945	2.9618	Protein kinase superfamily protein [Zea mays]
Zm00001d040300	0.320862	0.718288	0.741652	0.542518	0.232243	0.271368	hypothetical protein ZEAMMB73_Zm00001d040300 [Zea mays]
Zm00001d040298	1.19351	0.652868	0.821279	0.324061	0	0.499054	FPF1 [Zea mays]
Zm00001d040286	48.1397	44.3818	50.0199	35.4956	33.3424	38.1234	Syntaxin-22 [Zea mays]
Zm00001d040285	7.93731	7.02019	7.97959	3.13117	3.79937	2.723	uncharacterized protein LOC100278114 isoform X1 [Zea mays]
Zm00001d040279	21.3188	22.4055	25.1271	18.5651	18.164	16.5162	protein TPR1 isoform X1 [Zea mays]
Zm00001d040254	3.13118	3.1018	2.33468	1.83507	2.43882	2.28032	putative transcription factor [Zea mays]
Zm00001d040253	15.0644	14.0434	14.7331	10.785	10.6087	14.3116	heavy metal-associated isoprenylated plant protein 43 [Zea mays]
Zm00001d040245	3.32154	2.21267	2.37397	0.9822	1.82779	1.42255	uncharacterized LOC100037813 precursor [Zea mays]
Zm00001d040244	21.1452	17.7311	18.5952	10.4348	11.2808	11.3396	unknown [Zea mays]
Zm00001d040221	8.49287	9.38409	9.49445	7.8016	7.03859	7.03117	Peptidase family M48 family protein [Zea mays]
Zm00001d040196	1.81363	1.81817	2.04732	0.965742	1.41253	1.31139	probable 3-beta-hydroxysteroid-Delta(8),Delta(7)-isomerase [Zea mays]
Zm00001d040192	28.3893	26.8977	29.1555	22.5565	21.5232	21.9491	uncharacterized protein LOC100384527 precursor [Zea mays]
Zm00001d040185	22.3194	20.1388	22.1021	16.3692	14.6727	14.743	unknown [Zea mays]
Zm00001d040183	29.3757	28.957	30.7182	21.7349	20.2617	21.1373	unknown [Zea mays]
Zm00001d040172	68.8804	68.9468	67.8552	52.2273	54.5015	52.7243	uncharacterized protein LOC100277939 [Zea mays]
Zm00001d040163	16.6758	16.9589	18.231	14.2698	12.9886	13.2431	deoxy xylulose reductoisomerase1 [Zea mays]
Zm00001d040144	1.55652	1.00547	1.16627	0.914464	0.89806	0.751932	deoxynucleoside triphosphate triphosphohydrolase SAMHD1 homolog [Zea mays]
Zm00001d040125	2.82662	3.37726	2.79608	2.3599	2.61583	2.3078	phosphate transporter1 [Zea mays]
Zm00001d040118	35.5505	39.7158	36.271	31.6665	27.8615	25.9523	sarcoplasmic reticulum histidine-rich calcium-binding protein [Zea mays]
Zm00001d040100	1.22291	0.937716	1.16324	0.636924	0.385152	0.147134	hypothetical protein ZEAMMB73_Zm00001d040100 [Zea mays]
Zm00001d040071	8.76597	9.60315	7.65797	6.23323	6.5954	7.98804	uncharacterized protein LOC103649872 [Zea mays]
Zm00001d040060	0.948779	1.11732	1.26723	0.619933	0.807478	1.14911	protein O-linked-mannose beta-1,4-N-acetylglucosaminyltransferase 2 [Zea mays]
Zm00001d040050	24.1013	25.4558	22.6209	9.67568	8.6113	8.57417	hypothetical protein ZEAMMB73_Zm00001d040050 [Zea mays]
Zm00001d040048	1.73257	0.770496	0.420645	0.393475	0.092971	0.81183	uncharacterized protein LOC100277188 [Zea mays]
Zm00001d040034	8.31029	7.68287	8.03124	4.31342	5.15685	5.13833	uncharacterized protein LOC100275791 precursor [Zea mays]
Zm00001d040029	124.385	113.839	109.264	52.4912	56.7436	61.0692	Bowman-Birk type wound-induced proteinase inhibitor WIP1 precursor [Zea mays]
Zm00001d040027	91.0139	95.0198	91.8046	53.6246	60.5715	54.5297	hypothetical protein ZEAMMB73_Zm00001d040027 [Zea mays]
Zm00001d040005	3.69643	3.59332	3.66284	1.72143	2.53434	2.02664	uncharacterized protein LOC103649852 [Zea mays]
Zm00001d039987	1.95831	1.26126	1.70547	1.11243	1.36015	0.931197	uncharacterized protein LOC100273303 [Zea mays]
Zm00001d039970	3.52179	3.01416	2.75582	2.09897	2.45807	2.6227	uncharacterized protein LOC103649827 [Zea mays]
Zm00001d039969	1.65355	2.67812	1.75902	1.15347	1.76614	1.11829	Core-2/I-branching beta-16-N-acetylglucosaminyltransferase family protein [Zea mays]
Zm00001d039963	2.40214	2.78852	3.02366	0.668289	1.27581	0.708132	protein SAR DEFICIENT 1 [Zea mays]
Zm00001d039942	1.39115	1.44428	2.01707	0.377656	0.42832	0.725292	16.9 kDa class I heat shock protein 3 [Zea mays]
Zm00001d039936	15.8564	14.4574	13.1921	6.24048	8.50889	9.6169	16.9 kDa class I heat shock protein 1 [Zea mays]
Zm00001d039935	7.2879	7.75347	8.04113	5.30258	4.92241	5.21251	heat shock protein17.2, partial [Zea mays]
Zm00001d039931	3.26762	4.69311	2.80533	2.37618	3.14872	2.6176	LEAF RUST 10 DISEASE-RESISTANCE LOCUS RECEPTOR-LIKE PROTEIN KINASE-like 1.1 [Zea mays]
Zm00001d039914	618.94	609.067	539.217	47.9239	45.5763	53.2306	metallothionein-like protein 2A [Zea mays]
Zm00001d039899	20.4477	21.5339	22.2968	11.845	14.1394	14.8336	PRPK [Zea mays]
Zm00001d039893	23.0524	20.8274	22.403	17.1166	17.1522	16.303	putative MYB DNA-binding domain superfamily protein [Zea mays]
Zm00001d039889	1.06104	0.228218	1.27415	0.130201	0.080829	0.178745	hypothetical protein ZEAMMB73_Zm00001d039889 [Zea mays]
Zm00001d039886	1.47764	1.54226	1.78398	0	0	0	hypothetical protein ZEAMMB73_Zm00001d039886 [Zea mays]
Zm00001d039882	6.88184	5.77699	6.89444	4.18888	3.52866	3.40527	hypothetical protein ZEAMMB73_Zm00001d039882 [Zea mays]
Zm00001d039880	2.72191	3.23441	2.93806	2.18708	1.99682	2.35285	Lecithin-cholesterol acyltransferase-like 1 [Zea mays]
Zm00001d039871	34.8901	35.653	37.3468	31.7851	28.1416	28.4222	protein IWS1 homolog 1 [Zea mays]
Zm00001d039852	9.44261	9.82441	10.7378	7.29502	8.02712	6.79944	unknown [Zea mays]
Zm00001d039849	0.379377	0.872534	0.748952	0.392648	0	0.334238	Cell division control protein 48 homolog E [Zea mays]
Zm00001d039848	5.44347	4.84706	5.01886	2.6217	3.00408	2.58732	retinol dehydrogenase 11 [Zea mays]
Zm00001d039842	56.5672	59.3214	53.9122	42.9928	47.5128	49.8569	uncharacterized protein LOC100285709 precursor [Zea mays]
Zm00001d039837	4.99031	4.49708	5.24291	1.66256	2.00467	1.9555	Spermidine hydroxycinnamoyl transferase [Zea mays]
Zm00001d039831	1.96079	1.35384	0.708169	0	0	0	hypothetical protein ZEAMMB73_Zm00001d039831, partial [Zea mays]
Zm00001d039826	3.80964	2.69626	2.93742	0.162595	0.508025	0.590376	--
Zm00001d039790	19.1786	18.8747	19.3761	11.501	13.8255	18.3713	PREDICTED: histone H3.2 [Musa acuminata subsp. malaccensis]
Zm00001d039780	24.4851	22.008	23.4451	14.2992	16.9919	14.687	Mitochondrial import inner membrane translocase subunit TIM14 [Zea mays]
Zm00001d039772	8.57494	8.49776	7.8746	0	0	0	Serine carboxypeptidase K10B2.2 [Zea mays]
Zm00001d039769	7.3283	6.30356	7.44679	2.4478	2.0373	2.00884	RING/U-box superfamily protein [Zea mays]
Zm00001d039768	36.3493	38.2348	38.8048	32.6621	30.3	27.5567	Acyl-coenzyme A oxidase 4 peroxisomal [Zea mays]
Zm00001d039754	0.85037	0.725316	1.01599	0.576831	0.65739	0.775744	receptor-like protein 12 isoform X1 [Zea mays]
Zm00001d039750	6.64589	5.91094	6.83264	5.17722	5.12093	5.45223	single myb histone 5 [Zea mays]
Zm00001d039735	4.21516	4.82924	2.32295	0.572358	1.75058	1.80509	hypothetical protein ZEAMMB73_Zm00001d039735 [Zea mays]
Zm00001d039733	48.2416	46.96	42.6031	37.345	34.0313	42.2013	histone H4 [Zea mays]
Zm00001d039731	7.742	8.69715	9.13718	2.07699	2.37953	2.25804	Transcription initiation factor TFIID subunit 4b [Zea mays]
Zm00001d039730	9.00646	11.7569	9.90531	1.197	0.645837	0.81314	Shaggy-related protein kinase alpha [Zea mays]
Zm00001d039727	7.32366	7.34314	9.30991	2.50113	3.42499	1.8923	phosphatidylinositolglycan-related [Zea mays]
Zm00001d039716	0.556836	1.06638	0.939472	0.281265	0.365855	0.128315	uncharacterized protein LOC103649708 [Zea mays]
Zm00001d039712	35.8382	39.6347	37.8071	23.2768	23.0473	17.6898	Protein NETWORKED 4A [Zea mays]
Zm00001d039709	9.13753	8.90278	7.50572	6.09119	5.90821	6.55548	uncharacterized protein LOC103649707 [Zea mays]
Zm00001d039703	7.51609	7.25257	7.85403	5.56128	6.2839	6.8685	uncharacterized protein LOC100501634 [Zea mays]
Zm00001d039683	6.04446	6.87883	7.23197	4.63869	4.59143	7.26942	uncharacterized LOC100383231 isoform X3 [Zea mays]
Zm00001d039674	40.4589	43.1198	40.2008	26.2458	26.3455	25.089	phosphoenolpyruvate/phosphate translocator 3, chloroplastic [Zea mays]
Zm00001d039670	66.4778	65.3137	70.3114	57.1052	55.1118	53.7065	phospholipase D alpha 1 isoform X1 [Zea mays]
Zm00001d039667	1.5414	0.787957	0.974439	0.624306	0.299858	0.727891	DCC family protein At1g52590, chloroplastic [Zea mays]
Zm00001d039664	116.819	106.156	113.074	69.9227	83.7572	76.5308	Retrovirus-related Pol polyprotein LINE-1 [Zea mays]
Zm00001d039658	16.5809	18.3087	15.2977	11.7326	11.6739	12.5067	Transcription factor HY5-like [Zea mays]
Zm00001d039642	3.61326	3.11829	3.24066	2.10574	1.64373	2.16783	UDP-glycosyltransferase 73E1 [Zea mays]
Zm00001d039639	2.17491	1.71981	1.44617	0.674837	1.23962	0.871872	coleoptile phototropism protein 1 [Zea mays]
Zm00001d039636	2.34856	1.84423	1.81116	1.3762	1.67096	1.45011	uncharacterized protein LOC103649676 [Zea mays]
Zm00001d039634	1.02027	0.758709	1.22093	0.113244	0.145987	0.258768	GA 3-oxidase 1 [Zea mays]
Zm00001d039624	81.2493	74.1036	68.4652	38.6578	41.7446	43.0623	IAA15-auxin-responsive Aux/IAA family member [Zea mays]
Zm00001d039620	19.4058	19.9831	16.7375	13.5459	14.4759	13.9493	D-tyrosyl-tRNA isoform X1 [Zea mays]
Zm00001d039619	5.93464	5.21827	5.28666	3.29674	2.34816	3.26235	60S ribosomal protein L18A [Zea mays]
Zm00001d039618	0.860511	1.436	1.3406	0.472073	0.963235	0.683537	unknown [Zea mays]
Zm00001d039611	61.9144	63.677	66.7175	51.9416	55.6577	51.1665	Ribosome biogenesis regulatory protein-like protein [Zea mays]
Zm00001d039590	2.95578	2.5556	3.19084	2.30888	1.94246	1.86246	hypothetical protein ZEAMMB73_Zm00001d039590 [Zea mays]
Zm00001d039584	3.65279	3.01423	3.08867	2.07269	2.34671	2.61334	putative WRKY DNA-binding domain superfamily protein [Zea mays]
Zm00001d039578	5.24494	6.74359	12.3667	4.35681	5.29819	5.04056	Histidine--tRNA ligase chloroplastic/mitochondrial [Zea mays]
Zm00001d039575	1.88382	1.88927	1.46758	1.23554	1.05187	1.3225	1-aminocyclopropane-1-carboxylate oxidase [Zea mays]
Zm00001d039566	8.60191	5.30443	5.38851	3.9742	3.26958	4.1899	PREDICTED: 17.5 kDa class II heat shock protein [Brachypodium distachyon]
Zm00001d039546	5.30212	6.54653	7.24248	0	0	0.009199	Ras-related protein RABG3a [Zea mays]
Zm00001d039542	1.11161	0.47497	0.724856	0	0.189086	0.166791	uncharacterized protein LOC107303346 [Zea mays]
Zm00001d039537	16.984	18.2286	19.6199	15.0441	13.1042	13.7877	Protein ALWAYS EARLY 3 [Zea mays]
Zm00001d039535	175.512	162.905	162.419	138.32	133.93	130.271	uncharacterized protein LOC100283536 [Zea mays]
Zm00001d039529	23.1698	24.4834	21.2717	10.2547	11.2235	12.1914	GDSL esterase/lipase [Zea mays]
Zm00001d039520	4.47246	4.01816	2.83621	3.13022	3.1947	2.62908	cytokinin oxidase1 [Zea mays]
Zm00001d039513	6.99623	7.51486	6.9695	4.09157	4.37865	4.07394	IAA2-auxin-responsive Aux/IAA family member [Zea mays]
Zm00001d039499	59.3392	57.1192	58.1872	26.2374	26.5644	25.8627	6-phosphofructokinase 2 [Zea mays]
Zm00001d039492	115.013	107.959	106.964	82.8903	98.3758	92.0075	uncharacterized protein LOC110973014 [Zea mays]
Zm00001d039489	4.85452	4.58751	5.03043	3.50537	4.46877	3.70609	cytomatrix protein-related [Zea mays]
Zm00001d039475	6.8622	7.17407	7.57854	6.46451	5.52223	5.84856	Protein ALWAYS EARLY 3 [Zea mays]
Zm00001d039471	0.897404	1.03818	0.966036	0.911888	0.540571	0.636357	calmodulin binding protein isoform X4 [Zea mays]
Zm00001d039467	13.5586	12.6203	13.4332	10.176	9.91372	10.5489	protein indeterminate-domain 7 [Zea mays]
Zm00001d039451	16.9921	17.0131	18.2463	14.581	13.9295	14.5443	Ribonuclease III family protein [Zea mays]
Zm00001d039450	2.21207	3.09443	3.03908	0.517988	0.896626	0.562916	putative phosphopantothenoylcysteine decarboxylase [Zea mays]
Zm00001d039449	1.20731	1.40031	1.17458	0.186318	0.446511	0.252019	Putative pentatricopeptide repeat-containing protein [Zea mays]
Zm00001d039441	16.6405	17.5477	17.7063	12.3121	13.1597	10.5806	uncharacterized protein LOC100273035 [Zea mays]
Zm00001d039427	4.5004	4.37215	4.224	1.93335	2.37415	2.16622	putative protein kinase superfamily protein [Zea mays]
Zm00001d039422	29.9679	30.1988	33.1408	23.1591	17.8327	18.8143	phosphoribosylaminoimidazole carboxylase family protein / AIR carboxylase family protein [Zea mays]
Zm00001d039417	4.76841	5.39597	5.6543	0.358571	0.333544	0.279861	Serine/arginine-rich splicing factor SR45a [Zea mays]
Zm00001d039401	46.3902	44.7029	48.5876	31.8726	25.5288	28.4928	uncharacterized protein LOC100282713 [Zea mays]
Zm00001d039397	1.49767	1.05999	0.987406	0.800305	0.868694	1.26864	NAD(P)-binding Rossmann-fold superfamily protein [Zea mays]
Zm00001d039391	1.46787	1.4854	1.42687	0.765151	1.12398	0.837276	uncharacterized protein LOC103649597 [Zea mays]
Zm00001d039377	1.89986	1.69709	2.02944	1.2528	1.1185	1.54725	RING-H2 finger protein ATL2K [Zea mays]
Zm00001d039372	66.3869	67.2784	62.2373	38.4603	39.0954	43.2771	Small nuclear ribonucleoprotein family protein [Zea mays]
Zm00001d039367	3.9536	3.27836	3.5723	0.724056	1.29312	1.91889	FON2 SPARE1 [Zea mays]
Zm00001d039364	111.198	107.233	95.6264	15.0122	15.3071	14.0264	4-methyl-5-thiazole monophosphate biosynthesis protein [Zea mays]
Zm00001d039350	165.405	168.557	160.399	122.669	122.794	125.482	uncharacterized protein LOC100282711 [Zea mays]
Zm00001d039349	12.5141	12.0347	13.0867	8.61468	9.81532	7.81466	unknown [Zea mays]
Zm00001d039348	57.8572	55.9435	52.2	28.6985	32.6536	32.5751	Translation elongation factor EF1B/ribosomal protein S6 family protein [Zea mays]
Zm00001d039335	5.41637	5.97783	5.10272	2.95078	2.52635	3.28898	uncharacterized protein LOC100280042 [Zea mays]
Zm00001d039325	3.82459	3.73897	3.70394	1.40483	1.5396	1.2772	probable inactive receptor kinase At4g23740 isoform X4 [Zea mays]
Zm00001d039312	14.4416	13.1597	12.2606	10.0929	8.96859	8.79024	unknown [Zea mays]
Zm00001d039305	123.541	113.883	115.92	101.772	92.5758	94.8583	RNA polymerase I-associated factor PAF67 [Zea mays]
Zm00001d039297	3.43609	1.77533	1.63396	0.279047	0.07344	0.568587	uncharacterized protein LOC100275129 [Zea mays]
Zm00001d039287	14.2078	13.8313	14.7132	12.2397	11.7574	11.2546	VHS domain-containing protein At3g16270 [Zea mays]
Zm00001d039283	4.93627	5.25236	5.70626	0.73517	1.45891	0.471261	Plasma membrane-associated cation-binding protein 1 [Zea mays]
Zm00001d039280	20.1459	21.5735	23.2632	14.026	15.1897	12.215	putative ubiquitin-conjugating enzyme E2 25 [Zea mays]
Zm00001d039265	4.68123	4.5487	4.31558	0.493245	0.63125	0.77123	uncharacterized protein LOC100192000 [Zea mays]
Zm00001d039263	20.037	20.0091	14.9807	8.72736	9.10829	10.781	OB-fold nucleic acid binding domain containing protein [Zea mays]
Zm00001d039260	0.938805	1.28055	1.61379	0.627754	0.491964	1.16694	golden plant 2 [Zea mays]
Zm00001d039256	2.88101	3.41027	3.05764	2.1743	1.66154	2.44128	DUF1685 family protein [Zea mays]
Zm00001d039253	12.9768	14.7969	13.2994	11.7743	10.8128	11.2486	unknown [Zea mays]
Zm00001d039252	38.1329	40.0552	41.2719	25.9031	28.1683	30.4928	cAMP-regulated phosphoprotein 19-related protein [Zea mays]
Zm00001d039251	11.3327	10.4926	9.92956	5.73926	5.67459	6.62108	glucan endo-1,3-beta-D-glucosidase-like precursor [Zea mays]
Zm00001d039245	5.4217	4.33836	5.21303	3.14488	2.73386	2.49081	WRKY transcription factor 6 isoform X1 [Zea mays]
Zm00001d039231	4.70974	5.29446	5.48773	0	0	0	putative beta-14-xylosyltransferase IRX14 [Zea mays]
Zm00001d039222	5.73116	4.85553	4.69508	3.829	3.59434	2.62572	uncharacterized protein LOC100382313 [Zea mays]
Zm00001d039218	5.92963	5.6489	6.01243	5.19886	4.14219	4.27478	Leucine-rich repeat receptor-like serine/threonine-protein kinase BAM3 [Zea mays]
Zm00001d039216	10.5446	10.886	9.36145	5.58169	7.7627	7.74534	E3 ubiquitin-protein ligase ATL42 [Zea mays]
Zm00001d039190	4.96793	5.2052	4.89893	3.42208	3.90169	3.69715	F12M16.15 [Zea mays]
Zm00001d039188	0.726848	0.418047	0.358101	0.511396	0.263602	0.420586	probable inactive receptor kinase At2g26730 [Zea mays]
Zm00001d039185	1.59488	1.15536	1.49535	1.10141	1.20203	1.11108	Homeodomain-like superfamily protein [Zea mays]
Zm00001d039184	2.45084	2.61336	2.54689	1.9993	2.07584	2.25393	uncharacterized protein LOC100381564 [Zea mays]
Zm00001d039183	8.53426	8.13588	9.00893	5.34972	5.72098	5.17242	mitochondrial chaperone BCS1 [Zea mays]
Zm00001d039158	16.1847	13.7196	15.2334	10.6579	11.5714	11.8335	uncharacterized protein LOC100276986 [Zea mays]
Zm00001d039144	9.81876	10.1895	10.6253	8.59842	7.26597	7.94657	protein REDUCED WALL ACETYLATION 3 [Zea mays]
Zm00001d039142	21.6816	20.7684	22.1049	16.3624	14.9517	13.353	Solanesyl diphosphate synthase 2 chloroplastic [Zea mays]
Zm00001d039139	1.75177	1.52369	1.43514	0.388691	0.714293	0.527076	PLASMODESMATA CALLOSE-BINDING PROTEIN 2 isoform X2 [Zea mays]
Zm00001d039131	94.0848	87.6081	96.1886	80.3588	72.6288	68.4271	ADP glucose pyrophosphorylase2 [Zea mays]
Zm00001d039104	2.04289	1.95015	2.17352	1.45442	1.5148	1.35162	Protein CHUP1 chloroplastic [Zea mays]
Zm00001d039103	2.71629	2.23289	1.63063	0.910554	1.00643	1.15232	uncharacterized protein LOC103630767 [Zea mays]
Zm00001d039097	0.740087	0.827003	0.637028	0.192229	0.144632	0.218061	Protein STRUBBELIG-RECEPTOR FAMILY 1 [Zea mays]
Zm00001d039096	2.60632	2.80633	3.16194	2.1031	2.02605	2.02548	pentatricopeptide repeat-containing protein At1g15510, chloroplastic [Zea mays]
Zm00001d039095	1.79529	2.31853	2.22978	0.746093	1.13957	0.75734	hypothetical protein ZEAMMB73_Zm00001d039095 [Zea mays]
Zm00001d039091	314.511	320.526	309.23	256.249	261.853	267.402	GTP-binding nuclear protein Ran-2 [Zea mays]
Zm00001d039079	118.947	114.687	125.926	90.4308	86.6221	86.6906	isocitrate dehydrogenase 2 [Zea mays]
Zm00001d039076	3.66494	3.87644	4.67946	2.00583	1.6099	2.10013	unknown [Zea mays]
Zm00001d039073	1.57403	1.94216	1.38727	0	0	0	hypothetical protein ZEAMMB73_Zm00001d039073 [Zea mays]
Zm00001d039072	13.6407	15.0884	14.5516	11.1851	11.167	10.6581	Protein SUPPRESSOR OF PHYA-105 1 [Zea mays]
Zm00001d039052	25.648	25.0559	27.8193	7.89922	7.26049	6.77297	Sugar transporter ERD6-like 6 [Zea mays]
Zm00001d039044	0.993115	1.00727	0.941879	0.154043	0.166486	0	Putative WRKY DNA-binding domain superfamily protein [Zea mays]
Zm00001d039041	33.9318	35.1214	37.7208	22.6739	24.4963	23.3236	Putative DUF1296 domain containing family protein [Zea mays]
Zm00001d039038	47.4117	47.5093	48.5396	39.2677	41.512	36.4747	uncharacterized protein LOC100383775 [Zea mays]
Zm00001d039037	71.8655	78.0549	76.974	47.5422	45.3293	44.9405	mitogen-activated protein kinase 7 isoform X1 [Zea mays]
Zm00001d039021	2.81126	2.05492	2.72523	1.18515	1.16085	1.54911	Cytochrome b561 domain-containing protein [Zea mays]
Zm00001d039020	125.529	112.329	110.336	53.9913	59.1531	59.652	60S ribosomal protein L18a-2 [Zea mays]
Zm00001d039017	0.769979	0.77176	0.668789	0.624364	0.557455	0.609397	WUSCHEL related homeobox 9c [Zea mays]
Zm00001d039006	46.4947	46.0341	50.3722	35.8841	39.0768	37.0956	Auxin response factor 3 [Zea mays]
Zm00001d039001	9.21556	9.94752	9.87378	4.54934	4.07089	5.53995	uncharacterized protein LOC100274732 [Zea mays]
Zm00001d038998	3.50038	3.24426	3.20797	2.11935	2.18082	2.07538	Putative DUF1421 domain family protein [Zea mays]
Zm00001d038996	1.36515	1.27999	0.925163	0.349086	0.450561	0.639067	uncharacterized protein LOC100192514 [Zea mays]
Zm00001d038995	53.7293	54.7263	51.035	44.6299	39.3199	44.5667	Ubiquitin-conjugating enzyme E2 36 [Zea mays]
Zm00001d038989	1.4354	1.33788	1.54197	1.085	1.11561	1.076	Rop guanine nucleotide exchange factor 9 [Zea mays]
Zm00001d038980	9.1108	9.31006	9.4097	5.74178	8.28734	7.5894	IAA19 - auxin-responsive Aux/IAA family member [Zea mays]
Zm00001d038975	90.7686	83.4183	80.4092	64.3725	61.3876	63.8499	uncharacterized LOC100191559 [Zea mays]
Zm00001d038971	2.94765	2.4371	3.09408	0.822599	0.795191	0.851042	MACPF domain-containing protein NSL1 isoform X1 [Zea mays]
Zm00001d038963	2.31607	2.53972	2.21795	1.66392	1.70406	2.34855	DUF1639 family protein [Zea mays]
Zm00001d038961	0.701876	0.380646	0.393505	0.337197	0.391291	0.255239	Kinesin-like protein KIN-10C [Zea mays]
Zm00001d038959	4.66849	5.08246	4.72819	3.21243	3.11657	3.31005	uncharacterized LOC100273076 [Zea mays]
Zm00001d038948	0.639945	0.626674	0.700776	0.60019	0.359408	0.497053	Glutamate synthase 1 [NADH] chloroplastic [Zea mays]
Zm00001d038946	6.78418	5.70319	6.09144	3.21479	3.37962	2.74903	Electron carrier/ electron transporter/ iron ion binding protein [Zea mays]
Zm00001d038936	25.0355	24.0738	24.7876	9.98783	9.28671	6.47851	phosphatidylserine synthase 2 [Zea mays]
Zm00001d038930	4.16109	4.3357	3.62413	0.601092	0.742231	0.746465	putative MYB DNA-binding domain superfamily protein [Zea mays]
Zm00001d038925	4.03484	4.10827	3.96108	1.44581	1.79762	1.39701	uncharacterized protein LOC103630699 isoform X1 [Zea mays]
Zm00001d038924	3.15484	2.99954	2.70745	0.247042	0.257045	0.380668	uncharacterized protein LOC100383638 [Zea mays]
Zm00001d038914	65.0328	66.8712	63.9936	49.331	44.579	49.1099	uncharacterized protein LOC100284021 [Zea mays]
Zm00001d038913	1.88781	1.94646	1.60438	0	0.226852	0	nonspecific lipid-transfer protein AKCS9 precursor [Zea mays]
Zm00001d038907	3.33284	2.65186	3.14468	1.06049	1.50306	1.48202	putative AP2/EREBP transcription factor superfamily protein [Zea mays]
Zm00001d038896	40.1727	37.8496	39.1458	30.2343	27.8286	27.7131	uncharacterized protein LOC100193178 [Zea mays]
Zm00001d038894	5.2922	5.84523	5.22145	2.30133	4.05538	3.29486	Serine/threonine-protein kinase STN7 chloroplastic [Zea mays]
Zm00001d038891	137.75	150.328	153.104	29.8462	29.3164	26.6227	Phosphoethanolamine N-methyltransferase 3 [Zea mays]
Zm00001d038875	4.94669	4.15809	4.48161	2.3083	2.60285	2.8674	Polygalacturonase [Zea mays]
Zm00001d038874	3.6786	2.99984	2.47033	0.80003	0.632883	0.492436	putative polygalacturonase [Zea mays]
Zm00001d038870	997.456	940.423	831.762	229.307	229.765	243.505	late embryogenesis abundant protein, group 3 [Zea mays]
Zm00001d038864	19.7091	19.521	21.1438	10.6914	9.85899	11.8873	DUF1639 family protein [Zea mays]
Zm00001d038862	102.587	104.696	101.616	76.7611	80.8537	80.0095	uncharacterized protein LOC108410394 [Zea mays]
Zm00001d038857	27.6298	27.5908	28.445	18.9923	17.4959	16.6866	uncharacterized protein LOC100272259 [Zea mays]
Zm00001d038855	45.4261	49.6487	51.3619	41.2835	40.0859	39.3614	Flap endonuclease 1 [Zea mays]
Zm00001d038852	19.7238	19.9036	17.5626	6.48771	6.93953	6.34352	uncharacterized protein LOC100276634 isoform X1 [Zea mays]
Zm00001d038850	15.4758	16.122	16.4532	12.1455	13.7856	13.3547	probable ADP,ATP carrier protein At5g56450 [Zea mays]
Zm00001d038843	14.1577	15.8881	14.5558	9.20891	9.86768	10.2473	probable WRKY transcription factor 50 [Zea mays]
Zm00001d038840	219.466	215.851	225.532	152.232	147.286	155.715	voltage-dependent anion channel protein 2 [Zea mays]
Zm00001d038835	7.1942	7.05593	9.21856	7.64528	5.69846	6.17971	uncharacterized protein LOC103630659 [Zea mays]
Zm00001d038829	12.3349	11.6758	11.6272	7.01112	7.33387	6.8711	tRNA(His) guanylyltransferase 1 [Zea mays]
Zm00001d038819	9.12513	10.8703	9.79415	3.43277	2.94653	2.18054	Non-structural maintenance of chromosomes element 4 homolog A [Zea mays]
Zm00001d038818	4.58236	3.64181	2.12737	0.551464	2.3019	1.47006	putative nucleolar protein 5-1, partial [Zea mays]
Zm00001d038812	6.02834	6.17752	7.25647	4.49443	5.31552	4.55384	homeobox2 [Zea mays]
Zm00001d038807	37.7103	34.6337	39.592	29.6559	27.3299	27.6411	uncharacterized protein LOC100191510 isoform X1 [Zea mays]
Zm00001d038795	143.661	149.355	130.627	98.0302	87.168	104.275	hypothetical protein ZEAMMB73_Zm00001d038795 [Zea mays]
Zm00001d038794	1.4859	1.10078	1.23038	0.811846	0.495298	1.37808	probable pectinesterase 53 [Zea mays]
Zm00001d038793	3.10068	2.44108	2.68006	1.44221	1.19682	1.85318	IQ calmodulin-binding motif family protein isoform X1 [Zea mays]
Zm00001d038791	10.3611	8.62758	9.61647	8.1259	7.94587	7.1895	receptor-like protein kinase HSL1 [Zea mays]
Zm00001d038780	6.48528	6.00805	4.47782	1.62366	2.36171	2.51586	uncharacterized protein LOC100383996 [Zea mays]
Zm00001d038773	2.12745	2.73651	2.65851	1.8731	1.62739	1.78611	Pentatricopeptide repeat-containing protein [Zea mays]
Zm00001d038764	8.71888	8.52146	8.62291	1.5283	1.45374	1.382	uncharacterized protein LOC100191664 [Zea mays]
Zm00001d038753	33.0427	33.7145	32.762	11.7552	13.1195	13.9103	Ubiquitin domain-containing protein [Zea mays]
Zm00001d038745	82.3483	86.7713	90.7786	71.0734	69.2346	65.464	SNF1-related protein kinase catalytic subunit alpha KIN10 [Zea mays]
Zm00001d038734	8.73007	8.62689	8.1511	7.96111	6.42684	5.70696	CLP protease regulatory subunit CLPX1 mitochondrial [Zea mays]
Zm00001d038728	19.7178	19.3807	19.2605	17.2721	15.957	15.0185	trehalose-6-phosphate synthase12 [Zea mays]
Zm00001d038700	1.75834	2.32732	2.17853	0	0.078218	0.402332	uncharacterized protein LOC100272885 [Zea mays]
Zm00001d038699	3.55719	3.6565	2.86136	0.800244	0.844592	0.884804	O-methyltransferase ZRP4 [Zea mays]
Zm00001d038690	1.28781	1.23948	1.10515	0.827428	1.08516	0.566868	CBL-interacting serine/threonine-protein kinase 11 [Zea mays]
Zm00001d038687	1.21697	1.01159	1.48432	0.853631	0.70175	0.837524	beta-arabinofuranosyltransferase RAY1 isoform X1 [Zea mays]
Zm00001d038686	80.46	85.3613	79.2476	47.6149	51.3646	50.7088	hypothetical protein ZEAMMB73_Zm00001d038686 [Zea mays]
Zm00001d038684	22.3402	19.3726	19.4377	13.8496	13.7478	12.834	pollen-specific leucine-rich repeat extensin-like protein 3 [Zea mays]
Zm00001d038676	9.0262	8.87344	8.37345	6.62094	6.93353	6.84507	probable xyloglucan glycosyltransferase 7 [Zea mays]
Zm00001d038675	13.7059	18.2148	17.3367	12.3989	12.0661	10.3122	SEC14 cytosolic factor family protein / phosphoglyceride transfer family protein [Zea mays]
Zm00001d038668	8.09782	8.8231	9.07154	7.40134	6.87491	6.90151	S-adenosyl-L-methionine-dependent methyltransferase superfamily protein [Zea mays]
Zm00001d038667	0.714905	0.735205	1.05012	0.379309	0.534657	0.341829	Protein BREAST CANCER SUSCEPTIBILITY 1-like protein [Zea mays]
Zm00001d038653	119.662	100.235	116.656	66.0895	65.7891	73.526	hypothetical protein ZEAMMB73_Zm00001d038653, partial [Zea mays]
Zm00001d038652	2.25799	22.7617	0.665038	0.376234	0.082814	0.815192	thioredoxin H-type [Zea mays]
Zm00001d038651	4.29998	4.36013	4.34984	2.06175	2.13336	2.73151	uncharacterized protein LOC100272821 [Zea mays]
Zm00001d038650	22.1698	21.555	21.8433	16.4734	15.1783	16.6979	uncharacterized protein LOC100273952 precursor [Zea mays]
Zm00001d038623	66.0523	66.403	68.1414	46.7785	49.9466	47.631	Secretory carrier-associated membrane protein 3 [Zea mays]
Zm00001d038622	21.3775	22.3824	21.9945	16.9507	17.6844	15.5056	uncharacterized protein LOC100279480 [Zea mays]
Zm00001d038620	10.9341	9.21843	9.73763	7.67695	8.26758	8.30604	1-acyl-sn-glycerol-3-phosphate acyltransferase 4 [Zea mays]
Zm00001d038618	19.8113	18.0424	17.8085	14.6933	15.64	15.2276	uncharacterized protein LOC100273558 isoform X1 [Zea mays]
Zm00001d038605	2.69226	3.17383	2.28227	2.02594	1.7961	2.7557	Anthocyanidin 3-O-glucosyltransferase [Zea mays]
Zm00001d038604	1.1286	1.05315	1.16066	0.474211	0.369776	0.346395	scopoletin glucosyltransferase [Zea mays]
Zm00001d038600	10.5177	11.2616	12.1345	7.35533	8.90227	7.41275	traB domain-containing protein [Zea mays]
Zm00001d038589	14.9217	17.4422	15.72	10.2574	9.59134	9.61641	Glyoxysomal processing protease glyoxysomal [Zea mays]
Zm00001d038587	20.7141	22.3922	21.6382	19.7687	16.7036	16.6032	Protein FRIGIDA-ESSENTIAL 1 [Zea mays]
Zm00001d038582	1.63881	1.16399	1.33407	0.156286	0	0.07074	uncharacterized protein LOC101027244 [Zea mays]
Zm00001d038576	4.67695	5.15387	4.66138	0.532823	0.555875	0.439651	probable calcium-transporting ATPase 6, plasma membrane-type isoform X1 [Zea mays]
Zm00001d038555	59.3742	60.4775	62.8564	42.8049	43.1579	41.7622	putative cytochrome P450 superfamily protein [Zea mays]
Zm00001d038553	0.623047	0.689007	0.432908	0.250821	0.45488	0.200386	unknown [Zea mays]
Zm00001d038537	11.8427	13.359	10.7954	8.93727	8.80917	8.65849	uncharacterized LOC100191714 [Zea mays]
Zm00001d038529	16.2441	17.4837	19.2009	12.268	12.6515	12.0001	ferric-chelate reductase (NADH)2 [Zea mays]
Zm00001d038528	4.86264	3.98531	4.51857	3.11244	3.60596	3.87223	RHC1A [Zea mays]
Zm00001d038523	2.52941	2.68668	3.20274	0	0	0	uncharacterized protein LOC100274775 precursor [Zea mays]
Zm00001d038522	1.89471	2.05671	1.68462	0.382994	0.337536	0.289488	probable leucine-rich repeat receptor-like protein kinase At5g49770 [Zea mays]
Zm00001d038519	27.7903	29.2837	27.4488	22.6113	19.0833	23.9183	hypothetical protein ZEAMMB73_Zm00001d038519 [Zea mays]
Zm00001d038514	3.70098	3.01647	2.79554	0.198478	0.548742	0.256009	uncharacterized protein LOC100384603 [Zea mays]
Zm00001d038512	2.20248	1.46031	1.93263	0.679723	0.478231	0.695939	cytokinin-O-glucosyltransferase 2 [Zea mays]
Zm00001d038504	12.1681	10.6578	11.2991	8.48483	9.03891	8.21816	Putative B3 domain-containing protein [Zea mays]
Zm00001d038503	6.56679	7.10463	7.43038	1.13317	0.803888	0.943508	probable LRR receptor-like serine/threonine-protein kinase At1g06840 isoform X3 [Zea mays]
Zm00001d038494	6.2836	7.15036	5.85043	5.87624	5.28184	4.78777	probable LRR receptor-like serine/threonine-protein kinase At1g06840 precursor [Zea mays]
Zm00001d038481	2.60953	2.37533	2.4772	2.17088	1.85717	2.18594	Putative leucine-rich repeat receptor-like protein kinase family protein [Zea mays]
Zm00001d038477	11.0838	14.4524	12.0731	0	0	0	hypothetical protein ZEAMMB73_Zm00001d038477 [Zea mays]
Zm00001d038476	98.7154	99.7925	92.6985	43.1932	42.9719	44.3816	alpha-expansin 5 isoform X1 [Zea mays]
Zm00001d038469	3.11242	2.50676	1.98977	2.10249	1.81564	1.75339	uncharacterized protein LOC100216643 [Zea mays]
Zm00001d038467	19.4263	18.3316	20.6786	15.1483	14.5954	14.6007	DNA replication licensing factor MCM3 homolog 2 [Zea mays]
Zm00001d038459	5.16719	5.82073	5.94727	1.82158	2.15162	2.02928	Putative VHS/GAT domain containing family protein [Zea mays]
Zm00001d038451	0.968123	0.572929	0.510745	0.154075	0.373535	0.23563	Putative WRKY DNA-binding domain superfamily protein [Zea mays]
Zm00001d038445	0.565716	0.679868	0.516302	0.149646	0.293973	0.467287	Glutaredoxin family protein [Zea mays]
Zm00001d038440	31.9804	33.9094	32.9188	23.8264	27.1784	23.9732	uncharacterized protein LOC100274475 isoform X1 [Zea mays]
Zm00001d038412	5.15	3.75109	4.6384	3.7714	2.6258	2.91666	ammonium transporter 2 [Zea mays]
Zm00001d038401	2.24864	3.76112	2.92751	1.99723	2.87119	1.76003	uncharacterized protein LOC100274513 [Zea mays]
Zm00001d038394	0.927252	0.971677	0.888102	0.226058	0.40828	0.30477	protein kinase APK1B [Zea mays]
Zm00001d038389	35.5353	37.5807	40.105	32.2382	29.898	28.9657	Phosphatidate phosphatase PAH1 [Zea mays]
Zm00001d038384	12.9092	13.0489	14.2691	0	0	0	Secologanin synthase [Zea mays]
Zm00001d038383	6.27581	7.71299	6.17789	0	0	0	hypothetical protein ZEAMMB73_Zm00001d038383 [Zea mays]
Zm00001d038380	94.0381	94.8361	93.6926	66.2857	67.5008	69.4203	uncharacterized protein LOC100192989 [Zea mays]
Zm00001d038372	4.74699	5.47874	4.36704	3.82806	3.29634	4.66481	uncharacterized protein LOC100276376 [Zea mays]
Zm00001d038368	79.2247	76.7619	76.0477	56.8514	62.6464	62.8805	Peptidyl-prolyl cis-trans isomerase [Zea mays]
Zm00001d038357	64.1763	61.5559	62.468	44.3481	47.6918	45.1711	Transcription factor bHLH104 [Zea mays]
Zm00001d038346	10.6458	10.899	9.95593	6.71077	7.79637	7.22708	uncharacterized protein LOC103630429 [Zea mays]
Zm00001d038336	1.16308	1.39717	1.34694	0.502956	0.280859	0.545687	hypothetical protein ZEAMMB73_Zm00001d038336 [Zea mays]
Zm00001d038333	1.08245	1.17746	1.31747	0.410971	0.216841	0.316701	uncharacterized protein LOC100382172 [Zea mays]
Zm00001d038325	2.3137	1.60309	1.67792	0.374194	0.529097	0.441645	uncharacterized protein LOC100384836 [Zea mays]
Zm00001d038321	6.44143	6.63725	7.00733	5.42976	5.08342	5.57967	unknown [Zea mays]
Zm00001d038320	5.70269	4.67847	3.85651	2.2495	2.96434	2.79983	ethylene-responsive transcription factor ABR1 [Zea mays]
Zm00001d038312	3.38192	2.81265	1.9791	1.80694	1.50545	1.88692	Integral membrane Yip1 family protein [Zea mays]
Zm00001d038303	0.829016	1.07072	0.923724	0.597388	0.854281	0.500928	hypothetical protein ZEAMMB73_Zm00001d038303 [Zea mays]
Zm00001d038300	5.81431	6.06669	6.00542	5.37323	4.59535	3.19611	Putative cytochrome P450 superfamily protein [Zea mays]
Zm00001d038288	0.846098	0.624679	0.743704	0.578967	0.288689	0.498403	DNA binding protein [Zea mays]
Zm00001d038273	9.00626	9.12509	9.27451	6.72793	7.68704	8.09806	uncharacterized protein LOC100280173 isoform X1 [Zea mays]
Zm00001d038268	2.25256	1.96191	1.99541	0.682792	0.667788	0.834543	uncharacterized protein LOC100193679 [Zea mays]
Zm00001d038227	41.7973	41.6838	43.5105	27.9379	24.9696	24.3782	NAC domain-containing protein 82 [Zea mays]
Zm00001d038222	6.3932	5.63477	6.45022	5.42496	5.16542	4.67588	uncharacterized protein LOC100274489 [Zea mays]
Zm00001d038221	18.1151	18.7141	16.0052	12.2312	14.4902	17.2962	putative NAC domain transcription factor superfamily protein [Zea mays]
Zm00001d038213	1.99133	1.98347	1.89459	0	0	0	hypothetical protein ZEAMMB73_Zm00001d038213 [Zea mays]
Zm00001d038206	2.87358	3.2365	3.21488	2.08144	2.47175	2.02397	Pentatricopeptide repeat-containing protein mitochondrial [Zea mays]
Zm00001d038202	9.24671	8.15535	7.23489	0.409412	0.2824	0.846351	hypothetical protein ZEAMMB73_Zm00001d038202 [Zea mays]
Zm00001d038196	13.0291	12.0047	12.061	6.10443	6.75723	7.19366	beta-hexosaminidase 3 isoform X1 [Zea mays]
Zm00001d038195	3.90561	4.11622	4.92688	2.57236	2.75132	2.65301	putative inactive leucine-rich repeat receptor-like protein kinase [Zea mays]
Zm00001d038194	4.35977	4.6171	4.94742	3.3373	3.76325	2.76658	F-box/FBD/LRR-repeat protein [Zea mays]
Zm00001d038180	0.844002	0.740633	0.262511	0.525206	0.251002	0.307648	Protein NRT1/ PTR FAMILY 3.1 [Zea mays]
Zm00001d038176	1.90211	1.92804	1.45118	1.07025	1.10103	1.0191	uncharacterized protein LOC100191417 [Zea mays]
Zm00001d038174	1.5888	1.58297	1.84197	1.29728	0.894791	0.602664	microtubule-associated protein 65-5 [Zea mays]
Zm00001d038155	5.40692	5.13445	4.25072	2.3559	3.83089	2.88114	uncharacterized protein LOC100272657 [Zea mays]
Zm00001d038151	28.955	27.1239	27.1644	7.18353	7.88606	7.0826	basic 7S globulin [Zea mays]
Zm00001d038149	1.08802	1.16497	1.13764	0.75723	0.647092	0.747986	uncharacterized protein LOC100303817 [Zea mays]
Zm00001d038147	196.017	197.265	192.671	158.514	148.816	155.556	transmembrane BAX inhibitor motif-containing protein 4 [Zea mays]
Zm00001d038143	19.3072	20.8328	21.3873	15.0916	17.632	15.3966	GDSL esterase/lipase [Zea mays]
Zm00001d038142	19.0165	18.8188	20.3405	16.5485	15.8972	15.3274	1-(5-phosphoribosyl)-5-[(5-phosphoribosylamino)methylideneamino] imidazole-4-carboxamide isomerase chloroplastic [Zea mays]
Zm00001d038135	14.9897	13.2457	13.7585	9.97592	11.1676	10.451	Protein kinase superfamily protein [Zea mays]
Zm00001d038126	1.37322	1.73028	1.11088	0.326475	0.601605	0.405912	uncharacterized protein LOC100272555 [Zea mays]
Zm00001d038114	34.7913	35.2771	31.9738	13.7214	12.5781	12.7872	peroxisomal carrier protein [Zea mays]
Zm00001d038100	20.8295	21.9228	22.9242	15.2531	15.6659	15.7913	CPL3 isoform X1 [Zea mays]
Zm00001d038092	8.2872	8.62842	8.97417	6.63318	6.70859	7.56967	Putative RING zinc finger domain superfamily protein [Zea mays]
Zm00001d038084	43.6111	39.841	41.4491	31.0072	37.0193	36.0444	50S ribosomal protein L1 [Zea mays]
Zm00001d038081	0.92752	0.770691	0.555154	0.487185	0.531417	0.223107	Protein SHI RELATED SEQUENCE 6 [Zea mays]
Zm00001d038080	1.51013	1.81595	1.17706	0.375454	0.311458	0.125835	uncharacterized protein LOC100280017 isoform X3 [Zea mays]
Zm00001d038071	18.1623	20.6999	21.2442	14.1795	14.9024	15.4192	Protein N-terminal glutamine amidohydrolase [Zea mays]
Zm00001d038067	0.536995	0.519935	0.861245	0.293825	0.495108	0.436556	ATPase WRNIP1 [Zea mays]
Zm00001d038065	1.5828	1.94907	1.47985	0.67212	0.324664	0.313734	uncharacterized protein LOC100273477 [Zea mays]
Zm00001d038064	4.55898	3.10351	3.6716	2.66111	3.03386	2.9255	putative cytochrome P450 superfamily protein precursor [Zea mays]
Zm00001d038057	101.802	112.691	108.353	76.87	74.7013	79.413	acyl carrier protein [Zea mays]
Zm00001d038056	24.2072	26.6662	24.42	8.25906	8.10949	8.92876	Gibberellin-regulated protein 13 [Zea mays]
Zm00001d038054	1.98975	1.81949	2.34226	1.21361	1.25035	1.37721	N-acetyltransferase [Zea mays]
Zm00001d038048	12.3269	13.5531	12.7657	7.95493	8.47741	6.89903	CBL-interacting serine/threonine-protein kinase 15 [Zea mays]
Zm00001d038039	5.48611	4.91661	5.46646	2.38983	2.49565	2.063	Putative VHS/GAT domain containing family protein [Zea mays]
Zm00001d038038	6.50166	6.54086	5.1627	3.75469	4.45535	4.51081	Protein LURP-one-related 7 [Zea mays]
Zm00001d038035	2.20365	1.55938	1.47149	1.10274	1.07006	1.35541	ADPATP carrier protein 1 chloroplastic [Zea mays]
Zm00001d038027	3.75048	3.71893	3.53992	1.70876	2.18049	2.46691	uncharacterized protein LOC100276657 isoform 2 [Zea mays]
Zm00001d038023	11.5083	11.3161	10.1695	6.77534	6.95698	6.73928	WRKY53 - superfamily of TFs having WRKY and zinc finger domains isoform X1 [Zea mays]
Zm00001d038021	12.4424	11.9315	12.8068	10.4167	10.0742	9.6526	ARM repeat superfamily protein [Zea mays]
Zm00001d038020	10.662	10.7929	11.173	4.37827	4.03092	3.73408	ATP binding protein isoform X2 [Zea mays]
Zm00001d038007	20.2347	18.888	19.5373	14.3968	15.6477	13.8333	sorting nexin 2B [Zea mays]
Zm00001d038004	2.07013	1.96782	1.78882	0.341883	0.761994	1.14329	CASP-like protein 4B4 [Zea mays]
Zm00001d037985	631.139	576.186	523.959	326.71	358.705	381.017	embryo specific protein 5 [Zea mays]
Zm00001d037975	5.02649	5.80497	6.18477	4.93985	4.50116	3.54449	uncharacterized protein LOC100284086 isoform X1 [Zea mays]
Zm00001d037973	2.3481	2.25697	2.3943	1.28221	1.60639	1.42919	Serine/threonine-protein kinase [Zea mays]
Zm00001d037958	6.01772	6.49282	4.62765	1.50256	1.92356	1.48145	uncharacterized protein LOC100277719 [Zea mays]
Zm00001d037956	2.06528	2.30206	2.08778	0	0.062496	0	hypothetical protein ZEAMMB73_Zm00001d037956 [Zea mays]
Zm00001d037937	146.93	165.087	150.91	49.0478	52.1523	49.0549	uncharacterized protein LOC100276626 precursor [Zea mays]
Zm00001d037899	16.4415	16.8575	16.9364	2.76985	4.0018	3.39577	uncharacterized LOC100277027 isoform X1 [Zea mays]
Zm00001d037891	3.31206	3.54787	3.50421	2.13485	2.32304	2.23102	pentatricopeptide repeat-containing protein At1g20230 [Zea mays]
Zm00001d037886	85.9484	105.532	62.2161	11.1954	23.4567	2.45828	40S ribosomal protein S21-like isoform X1 [Zea mays]
Zm00001d037884	142.108	125.275	147.123	10.3755	32.9364	57.205	40S ribosomal protein S21-like isoform X1 [Zea mays]
Zm00001d037870	10.5701	11.7883	12.0014	0.320145	0.164382	0.251228	hypothetical protein ZEAMMB73_Zm00001d037870 [Zea mays]
Zm00001d037858	15.6449	15.2957	15.0465	9.2603	10.5478	9.21178	Protein kinase superfamily protein [Zea mays]
Zm00001d037849	9.24774	10.059	8.48813	3.89935	4.97283	4.81389	Trans-cinnamate 4-monooxygenase [Zea mays]
Zm00001d037834	1.98193	2.10239	1.28855	1.30429	1.20656	1.12326	hypothetical protein ZEAMMB73_Zm00001d037834 [Zea mays]
Zm00001d037832	13.926	15.1496	16.0724	10.9378	11.0308	9.70854	TATA box-binding protein-associated factor RNA polymerase I subunit B [Zea mays]
Zm00001d037828	73.6554	66.8676	61.4213	42.2012	45.483	43.0134	GDSL esterase/lipase [Zea mays]
Zm00001d037818	11.4772	10.9137	11.4919	1.37296	4.85179	4.22405	phosphoribosylaminoimidazole carboxylase family protein / AIR carboxylase family protein [Zea mays]
Zm00001d037815	0.508602	0.777252	0.912026	0.215785	0.12261	0.254632	RAD3-like DNA-binding helicase protein [Zea mays]
Zm00001d037813	27.1623	28.2271	30.8614	14.1001	14.7974	13.3785	uncharacterized protein LOC100282707 isoform X1 [Zea mays]
Zm00001d037811	6.05183	5.35966	5.09548	5.0593	4.04657	4.61558	Proline-rich receptor-like protein kinase PERK1 [Zea mays]
Zm00001d037810	3.50766	3.71178	0.503253	0.410647	0.377227	0.272652	receptor-like protein kinase 4 [Zea mays]
Zm00001d037808	29.6936	30.6313	28.597	22.4411	22.7339	23.0809	hypothetical protein ZEAMMB73_Zm00001d037808 [Zea mays]
Zm00001d037794	4.53878	5.4622	6.82946	1.29768	2.18227	1.51717	uncharacterized LOC100193404 [Zea mays]
Zm00001d037783	2.32871	2.03905	2.29961	1.673	1.30852	1.32721	putative receptor protein kinase ZmPK1 precursor [Zea mays]
Zm00001d037781	14.8875	14.7214	16.4883	10.4077	9.36422	9.40096	DNA replication licensing factor MCM6 [Zea mays]
Zm00001d037777	9.37249	9.46889	11.2523	1.15883	1.24754	1.13041	uncharacterized protein LOC100285951 [Zea mays]
Zm00001d037772	19.4173	21.3501	22.8107	10.8056	10.167	10.5642	ER membrane protein complex subunit 1 [Sorghum bicolor]
Zm00001d037768	16.9529	15.2761	14.6657	1.25314	2.46708	2.08432	Threonine synthase 1 chloroplastic [Zea mays]
Zm00001d037766	23.3876	21.2525	18.5147	11.9091	12.2229	12.0739	hypothetical protein ZEAMMB73_Zm00001d037766 [Zea mays]
Zm00001d037748	6.98417	7.61509	8.1134	4.527	3.59709	3.84259	thioredoxin-like 6 [Zea mays]
Zm00001d037735	9.48585	11.3873	9.09127	5.42471	8.13879	6.3764	B-box zinc finger protein 22 [Zea mays]
Zm00001d037727	68.1303	67.8911	68.0383	57.1462	56.7232	55.6824	mitochondrial 2-oxoglutarate/malate carrier protein [Zea mays]
Zm00001d037725	46.838	48.9438	47.6074	38.3042	39.136	38.1923	uncharacterized protein LOC100274318 [Zea mays]
Zm00001d037721	6.11154	5.84016	6.35564	2.08176	2.16356	1.87929	hydroquinone glucosyltransferase [Zea mays]
Zm00001d037719	28.4759	27.6609	27.4785	21.679	22.481	23.8375	CAPIP1 [Zea mays]
Zm00001d037714	1.97245	1.91593	1.54204	0.888144	1.29973	0.80485	uncharacterized protein LOC100278188 [Zea mays]
Zm00001d037712	5.1492	4.73144	5.00763	3.86226	4.00379	4.01263	MAR-binding filament-like protein 1 [Zea mays]
Zm00001d037691	0.72848	0.945273	0.68435	0.28944	0.584864	0.269442	IAA16-auxin-responsive Aux/IAA family member [Zea mays]
Zm00001d037656	82.5114	81.4928	76.8628	16.1298	16.7103	17.6722	xylanase inhibitor protein 1 precursor [Zea mays]
Zm00001d037648	10.8185	11.3113	12.1563	6.34471	5.97218	5.96648	Disease resistance protein RPP13 [Zea mays]
Zm00001d037636	34.5732	35.5831	37.9201	32.4646	28.7512	26.7058	cellulose synthase 2 [Zea mays]
Zm00001d037631	1.63851	1.57959	1.17641	0.915852	0.906476	1.29423	hypothetical protein [Zea mays]
Zm00001d037615	3.57429	3.30732	3.59841	0.746306	1.27382	0.506602	FACT complex subunit SSRP1-B [Zea mays]
Zm00001d037611	0.81851	0.626507	0.188761	0.503209	0.363379	0.216581	HXXXD-type acyl-transferase family protein [Zea mays]
Zm00001d037610	15.1522	16.6294	16.6805	10.6636	9.77989	11.5755	uncharacterized protein LOC100216892 [Zea mays]
Zm00001d037609	14.1345	15.2034	14.4997	1.47327	1.05424	3.12222	GDSL esterase/lipase [Zea mays]
Zm00001d037589	0.861718	1.03158	0.81083	0.482322	0.567317	0.517406	ankyrin repeat-containing protein At5g02620 [Zea mays]
Zm00001d037579	1.26466	1.30503	1.74663	1.32127	1.33428	0.790584	binding [Zea mays]
Zm00001d037577	1.86019	2.52306	2.90983	2.01811	2.02323	1.37235	binding [Zea mays]
Zm00001d037547	3.21365	2.66978	2.63135	0.887312	0.844512	1.05462	peroxidase 5 [Zea mays]
Zm00001d037544	19.8391	19.8943	20.2157	16.1621	17.5627	14.6169	uncharacterized protein LOC100384323 isoform X1 [Zea mays]
Zm00001d037543	2.34133	2.23846	2.34382	0.603955	0.541779	0.146369	Serine/arginine-rich splicing factor RS2Z32 [Zea mays]
Zm00001d037529	0.466258	0.562477	0.671188	0.30362	0.324104	0.491713	uncharacterized protein LOC103630042 [Zea mays]
Zm00001d037515	5.16469	3.54564	3.63274	2.16261	2.94524	2.56144	uncharacterized protein LOC100280099 [Zea mays]
Zm00001d037513	3.71378	3.38207	3.68633	0.694642	0.515223	0.864964	germin-like protein precursor [Zea mays]
Zm00001d037507	22.5729	26.6912	27.4657	20.2883	20.1948	18.2704	Gamma-aminobutyrate transaminase POP2 mitochondrial [Zea mays]
Zm00001d037497	3.15983	3.1386	4.42758	1.41283	1.59577	1.40261	villin-1 isoform X1 [Zea mays]
Zm00001d037494	1.44722	1.25044	1.11886	1.5838	0.756723	0.792406	uncharacterized protein LOC100272899 [Zea mays]
Zm00001d037493	52.5171	56.1418	56.6086	19.22	19.3487	18.0214	unknown [Zea mays]
Zm00001d037487	168.193	167.857	163.713	1.58794	1.18368	2.06875	2-oxoglutarate (2OG) and Fe(II)-dependent oxygenase superfamily protein [Zea mays]
Zm00001d037480	1.28208	0.561854	0.512054	0.520051	0.540146	0.325431	alkaline alpha galactosidase 2 [Zea mays]
Zm00001d037479	223.806	232.779	195.203	154.865	155.592	194.479	PREDICTED: 40S ribosomal protein S30 [Beta vulgaris subsp. vulgaris]
Zm00001d037474	2.86776	3.18971	3.06952	2.08537	1.20522	2.35871	hypothetical protein ZEAMMB73_Zm00001d037474 [Zea mays]
Zm00001d037473	24.3235	26.2037	28.1266	21.6366	21.3288	20.4953	Transducin/WD40 repeat-like superfamily protein [Zea mays]
Zm00001d037455	5.46227	6.04615	5.80209	5.2443	3.83673	4.62751	N-(5&apos;-phosphoribosyl)anthranilate isomerase [Zea mays]
Zm00001d037429	21.1766	20.5162	19.5548	16.2058	16.8938	16.4594	thioredoxin reductase 2 [Zea mays]
Zm00001d037393	14.2961	15.4623	17.0127	10.1689	9.28785	7.58705	hypothetical protein ZEAMMB73_Zm00001d037393 [Zea mays]
Zm00001d037385	2.45816	1.70501	1.53706	0.176641	0	0.354133	uncharacterized protein LOC100194230 [Zea mays]
Zm00001d037375	2.12652	0.752853	0.691577	0.488246	0.495362	0.280597	embryogenesis transmembrane protein [Zea mays]
Zm00001d037354	24.199	27.8555	27.89	18.062	15.3191	14.6981	alpha/beta-Hydrolases superfamily protein [Zea mays]
Zm00001d037343	26.6583	30.6206	30.0867	15.2828	14.4455	15.2356	uncharacterized protein LOC100217206 isoform X1 [Zea mays]
Zm00001d037329	3.4187	2.39791	2.48315	1.32235	2.17683	2.56268	uncharacterized protein LOC100501575 [Zea mays]
Zm00001d037328	0.855971	1.38002	0.859923	0.602372	0.350137	0.401768	uncharacterized protein LOC100382314 [Zea mays]
Zm00001d037318	60.8088	60.5751	55.5972	45.9438	45.0623	43.8773	Putative AMP-dependent synthetase and ligase superfamily protein [Zea mays]
Zm00001d037315	4.27073	6.86441	6.03092	4.38281	4.98705	4.78577	NAC domain-containing protein 8 [Zea mays]
Zm00001d037310	1.1418	1.21884	0.641912	0.842591	0.78908	0.727477	UDP-glucuronate 4-epimerase 1 [Zea mays]
Zm00001d037305	3.62173	3.865	3.8935	3.25226	2.89906	3.18205	uncharacterized protein LOC100384841 isoform X1 [Zea mays]
Zm00001d037290	13.3065	13.5244	15.1379	10.0617	10.9734	10.2258	mitochondrion protein isoform 1 [Zea mays]
Zm00001d037289	3.64863	2.93502	3.24921	1.09345	1.07214	1.14103	Potassium channel SKOR [Zea mays]
Zm00001d037288	3.79139	3.58579	3.04205	0.159616	0.221506	0.160589	putative carboxylesterase 2 [Zea mays]
Zm00001d037273	34.8665	37.5512	38.9156	27.4824	31.3253	29.4743	peptide methionine sulfoxide reductase msrB [Zea mays]
Zm00001d037272	11.2043	11.9079	13.0242	10.2011	9.37785	9.37975	Alpha-mannosidase 2 [Zea mays]
Zm00001d037251	7.13863	5.28645	6.42114	4.2721	4.86908	4.94444	hypothetical protein ZEAMMB73_Zm00001d037251 [Zea mays]
Zm00001d037250	1.06806	0.686864	1.10108	0.710616	0.456608	0.642772	Putative DUF231 domain containing family protein [Zea mays]
Zm00001d037249	3.555	2.66776	3.17847	1.69603	2.39131	2.06521	protein ALTERED XYLOGLUCAN 4 [Zea mays]
Zm00001d037239	151.68	144.921	152.884	112.786	115.272	110.322	uncharacterized protein LOC100191540 [Zea mays]
Zm00001d037236	64.6126	65.0949	69.4297	55.1284	54.4198	53.0752	putative HSP20-like chaperone domain family protein [Zea mays]
Zm00001d037225	1.006	0.777532	0.636867	0.22083	0.154464	0.086392	uncharacterized protein LOC107436073 [Zea mays]
Zm00001d037223	3.31534	4.1744	4.32459	2.05583	2.15733	1.84752	Putative 1-phosphatidylinositol-3-phosphate 5-kinase FAB1D [Zea mays]
Zm00001d037205	163.723	160.717	148.084	5.34913	6.89454	6.10068	uncharacterized protein LOC100383991 precursor [Zea mays]
Zm00001d037204	1.9707	2.59428	2.62059	0	0.036529	0	protein EXORDIUM-like 2 [Zea mays]
Zm00001d037200	85.9807	84.085	86.2924	62.0125	64.9639	68.8093	Polyadenylate-binding protein 3 [Zea mays]
Zm00001d037199	8.44452	8.1143	8.68675	5.731	5.62076	5.73458	O-fucosyltransferase family protein [Zea mays]
Zm00001d037194	1.46124	1.65964	1.42366	0.484609	0.614633	0.606552	blue copper protein precursor [Zea mays]
Zm00001d037180	5.28134	5.24635	4.47867	3.21314	4.47459	3.35442	gibberellin receptor GID1L2 [Zea mays]
Zm00001d037173	8.30382	7.90486	5.66589	4.64682	7.50056	6.05097	EF hand family protein [Zea mays]
Zm00001d037165	0.309023	0.737733	1.2291	0.145175	0.048475	0.194586	Putative AP2/EREBP transcription factor superfamily protein [Zea mays]
Zm00001d037159	36.2632	34.2806	34.8681	29.7862	29.7048	26.2461	unknown [Zea mays]
Zm00001d037155	0.416787	0.678016	0.768445	0.28955	0.371018	0.69161	Eukaryotic aspartyl protease family protein [Zea mays]
Zm00001d037139	0.965029	1.19808	0.005163	0.345653	0.387949	0.510654	triacylglycerol lipase SDP1 [Zea mays]
Zm00001d037098	8.04582	7.91208	8.15769	5.72098	6.64939	6.57222	Putative HLH DNA-binding domain superfamily protein isoform 1 [Zea mays]
Zm00001d037097	34.3039	34.3018	35.478	21.539	16.6699	17.067	hypothetical protein ZEAMMB73_Zm00001d037097 [Zea mays]
Zm00001d037096	22.6872	22.5798	21.8278	16.6025	17.8911	19.2001	Ubiquitin-conjugating enzyme E2 34 [Zea mays]
Zm00001d037087	1.41789	0.726384	0.853223	0.537111	0.696672	0.411717	UDP-glucuronate 4-epimerase 1 [Zea mays]
Zm00001d037080	0.92581	1.16928	0.886451	0.266919	0.284879	0.185508	putative leucine-rich repeat receptor-like serine/threonine-protein kinase At2g24130 [Zea mays]
Zm00001d037079	11.6131	9.61845	8.9892	6.33595	6.69	8.37648	uncharacterized protein LOC100272844 [Zea mays]
Zm00001d037062	9.72194	7.82909	7.15611	3.61078	3.75928	3.12179	putative HLH DNA-binding domain superfamily protein [Zea mays]
Zm00001d037060	2.05406	2.00512	2.44055	2.17168	1.37546	1.2413	3Fe-4S ferredoxin [Zea mays]
Zm00001d037052	20.2965	18.0261	19.4841	11.7362	10.5713	12.2339	Ubiquitin-conjugating enzyme E2 11 [Zea mays]
Zm00001d037041	5.20815	4.72549	3.65525	0.99427	0.608778	0.531201	uncharacterized protein LOC103629859 isoform X1 [Zea mays]
Zm00001d037033	4.29814	4.37672	4.22428	2.44171	2.93861	2.88092	uncharacterized protein LOC100277977 [Zea mays]
Zm00001d037026	2.47675	2.48225	2.41477	1.58549	1.52057	1.70467	hypothetical protein ZEAMMB73_Zm00001d037026 [Zea mays]
Zm00001d037018	60.1413	59.8408	58.7139	47.1851	44.9028	53.7486	hypothetical protein [Zea mays]
Zm00001d037015	2.00141	1.58979	1.42664	1.21249	1.00901	1.50235	Putative MYB DNA-binding domain superfamily protein [Zea mays]
Zm00001d037002	9.46469	10.148	9.81123	0.04024	0	0.161748	hypothetical protein ZEAMMB73_Zm00001d037002 [Zea mays]
Zm00001d037001	17.8495	21.3197	20.785	15.2831	13.1823	12.2688	no vein-like [Zea mays]
Zm00001d037000	3.15267	2.06889	2.13954	0.458329	0.434253	0.449993	Protodermal factor 1 [Zea mays]
Zm00001d036989	20.0538	21.4602	24.1871	7.38681	8.33542	6.88186	RPGR ORF15 isoform [Zea mays]
Zm00001d036985	76.9617	78.4655	76.6275	34.6544	39.9509	37.7168	40S ribosomal protein S24-1-like [Zea mays]
Zm00001d036978	21.4703	18.4892	20.9722	13.8325	15.4064	14.2251	acid phosphatase 1 precursor [Zea mays]
Zm00001d036965	47.8905	46.9786	45.4754	30.2143	27.649	26.7308	Zinc transporter 4 [Zea mays]
Zm00001d036959	220.561	211.529	223.189	177.303	177.269	176.101	uncharacterized protein LOC100192872 [Zea mays]
Zm00001d036942	11.4765	11.1981	10.3428	3.74699	4.78892	4.17336	Protein NRT1/ PTR FAMILY 4.6, partial [Zea mays]
Zm00001d036941	10.5536	9.87449	9.82395	3.18502	3.91929	3.68782	uncharacterized protein LOC100279849 [Zea mays]
Zm00001d036929	0.724334	0.523095	0.946161	0.316717	0.54496	0.603146	hypothetical protein ZEAMMB73_Zm00001d036929 [Zea mays]
Zm00001d036918	5.95024	4.57448	4.86438	2.0506	2.06098	2.1475	IAA23-auxin-responsive Aux/IAA family member [Zea mays]
Zm00001d036904	554.869	521.551	557.148	435.221	440.403	430.276	uncharacterized protein LOC100286309 [Zea mays]
Zm00001d036902	2.44746	2.78863	2.08889	1.27107	1.1281	1.42433	uncharacterized protein LOC100278073 [Zea mays]
[truncated: 3,905 more rows]

## Sheet: Genes upregulated in Mo17
Genes upregulated in Mo17 seeds/seedlings under low-temperature.The germinated seeds were treated by 10℃ for 10 d. There replicates for each treatment.
Gene ID	B73-1 (FPKM)	B73-2 (FPKM)	B73-3 (FPKM)	Mo17-1 (FPKM)	Mo17-2 (FPKM)	Mo17-3 (FPKM)	Annotation
Zm00001d048634	1423.54	1384.44	1382.06	2650.58	2448.06	2434.94	DIBOA-glucoside dioxygenase BX6 [Zea mays]
Zm00001d038163	1018.26	985.261	1089.08	1991.67	1794.25	1729.93	pyruvate orthophosphate dikinase1 [Zea mays]
Zm00001d002768	992.878	945.043	939.028	1547.31	1550.52	1532.75	oleosin Zm-I [Zea mays]
Zm00001d026037	932.501	745.36	655.334	983.152	1603.32	1727.62	uncharacterized protein LOC100286326 [Zea mays]
Zm00001d022089	748.181	766.068	698.852	1194.51	1170	1382.71	EGG APPARATUS-1 protein [Zea mays]
Zm00001d019504	612.205	560.405	549.626	1016.88	1068.29	1043.87	uncharacterized protein LOC100279493 [Zea mays]
Zm00001d050635	540.176	535.548	534.645	801.926	828.248	805.882	peptidyl-prolyl cis-trans isomerase-like [Zea mays]
Zm00001d025753	342.06	332.731	332.828	663.64	703.048	692.735	endochitinase B precursor [Zea mays]
Zm00001d033747	320.442	313.3	309.061	495.438	471.016	464.306	glutamine synthetase root isozyme 2 isoform 1 [Zea mays]
Zm00001d033447	180.486	167.055	165.139	552.056	544.62	542.481	unknown [Zea mays]
Zm00001d046596	260.26	236.509	236.106	434.347	503.295	468.699	uncharacterized protein LOC100277605 precursor [Zea mays]
Zm00001d032422	193.074	199.412	189.592	444.809	473.662	466.637	uncharacterized LOC100272715 isoform X1 [Zea mays]
Zm00001d022278	266.19	250.008	235.359	395.275	399.395	416.579	1-Cys peroxiredoxin PER1 [Zea mays]
Zm00001d033931	227.877	217.711	225.784	386.721	351.2	363.849	alcohol dehydrogenase 1 [Zea mays]
Zm00001d012068	252.511	218.707	202.455	299.15	368.251	409.416	cysteine proteinase inhibitor B precursor [Zea mays]
Zm00001d029923	182.354	188.405	159.874	354.065	380.749	437.127	ctenidin-1 [Zea mays]
Zm00001d051211	223.615	226.728	223.458	324.544	339.477	347.31	Proteasome subunit alpha type [Zea mays]
Zm00001d033531	217.682	222.673	195.008	324.428	333.659	366.51	uncharacterized protein LOC100276950 [Zea mays]
Zm00001d009648	232.498	206.546	187.12	281.995	337.914	322.439	oleosin Bn-V [Zea mays]
Zm00001d050920	177.4	179.986	179.386	303.971	308.197	311.014	uncharacterized protein LOC100191612 [Zea mays]
Zm00001d051459	141.517	157.698	139.536	328.641	332.215	348.589	oil body-associated protein 1A [Zea mays]
Zm00001d041663	85.6749	80.9573	75.7839	370.345	413.658	395.246	Jasmonate-induced protein [Zea mays]
Zm00001d023213	144.081	135.598	140.479	270.833	281.269	286.302	uncharacterized LOC100285285 [Zea mays]
Zm00001d022303	158.432	155.634	154.386	245.948	236.707	232.335	corticosteroid 11-beta-dehydrogenase isozyme 1 [Zea mays]
Zm00001d034002	120.406	96.0545	86.9893	192.602	323.828	352.851	late embryogenesis abundant protein D-34 [Zea mays]
Zm00001d026029	129.714	117.406	110.725	222.311	296.887	270.786	uncharacterized protein LOC100502301 [Zea mays]
Zm00001d016694	136.995	149.73	161.727	272.201	219.933	206.679	poly [ADP-ribose] polymerase 3 [Zea mays]
Zm00001d025833	143.065	133.051	130.821	238.315	230.429	236.838	uncharacterized protein LOC100216957 [Zea mays]
Zm00001d045044	142.75	134.95	137.304	225.423	225.305	221.142	uncharacterized protein LOC100279803 [Zea mays]
Zm00001d027290	134.408	117.992	97.5628	206.944	207.441	249.131	uncharacterized protein LOC107546763 precursor [Zea mays]
Zm00001d014608	127.719	119.097	112.776	190.488	216.623	207.989	unknown [Zea mays]
Zm00001d030698	111.337	99.9552	100.633	158.57	249.869	242.612	uncharacterized protein LOC100276911 precursor [Zea mays]
Zm00001d047253	119.215	111.668	126.258	197.701	204.621	191.465	sucrose synthase 2 isoform X1 [Zea mays]
Zm00001d019895	96.6348	101.958	95.2039	205.5	222.898	220.839	major pollen allergen Car b 1 [Zea mays]
Zm00001d017033	145.954	109.785	111.396	114.093	219.656	228.273	Glycine-rich cell wall structural protein [Zea mays]
Zm00001d042746	83.3345	83.27	83.5126	205.736	211.69	192.32	uricase isoform X1 [Zea mays]
Zm00001d034413	64.0633	61.3076	59.3148	231.487	217.455	215.371	globulin 2 precursor [Zea mays]
Zm00001d024414	112.649	79.6755	70.2124	93.2134	223.49	249.747	Seed maturation protein [Zea mays]
Zm00001d028759	96.0212	90.2361	91.9995	188.303	179.584	178.705	pyruvate decarboxylase 3 [Zea mays]
Zm00001d023987	108.82	98.2403	102.837	148.025	165.259	171.57	La-related protein 6B [Zea mays]
Zm00001d048947	86.8787	72.7184	71.5783	162.977	188.42	206.017	pathogenesis-related protein3 [Zea mays]
Zm00001d008287	21.9396	20.8637	21.6127	238.743	227.345	230.69	uncharacterized protein LOC100285053 [Zea mays]
Zm00001d053223	100.592	97.8906	100.961	154.668	152.977	153.367	L-ascorbate peroxidase 3 peroxisomal [Zea mays]
Zm00001d018744	64.0576	61.6386	49.0852	179.396	187.347	210.147	ustilago maydis induced11 precursor [Zea mays]
Zm00001d025132	101.656	99.0919	91.8446	145.886	152.048	148.688	uncharacterized protein LOC100273317 [Zea mays]
Zm00001d046210	86.5897	96.1032	92.4854	166.138	149.665	140.768	Beta-glucosidase 11 [Zea mays]
Zm00001d013005	89.2413	85.0924	83.3735	153.481	150.852	151.3	uncharacterized protein LOC100282229 isoform X1 [Zea mays]
Zm00001d048707	109.593	87.4597	81.3433	105.42	166.907	162.028	DIMBOA UDP-glucosyltransferase BX8 [Zea mays]
Zm00001d006548	79.1453	76.6754	75.4104	138.946	137.852	152.075	PREDICTED: protein H2A.7 [Nelumbo nucifera]
Zm00001d033983	93.7714	79.8341	75.8875	112.842	142.371	147.117	aluminum induced protein with YGL and LRDR motifs [Zea mays]
Zm00001d031209	84.6738	83.0008	80.2284	128.092	131.093	128.293	DIMBOA UDP-glucosyltransferase BX9 [Zea mays]
Zm00001d032295	76.261	73.157	64.5616	120.744	146.883	139.702	DRE-binding protein 1 [Zea mays]
Zm00001d045988	86.957	68.4382	65.7849	99.5757	139.368	144.108	oleosin Zm-II [Zea mays]
Zm00001d039495	82.7854	76.7898	74.4341	111.424	131.565	123.582	nucleic acid binding protein [Zea mays]
Zm00001d031636	79.3421	63.3227	59.1432	106.345	143.868	143.149	putative bifunctional inhibitor/LTP/seed storage protein family precursor [Zea mays]
Zm00001d047500	84.5967	79.2068	72.7498	118.666	114.455	124.027	60S ribosomal protein L22-2 [Zea mays]
Zm00001d011236	73.3534	69.6229	68.9108	110.579	117.962	121.931	histone H2B.11-like [Dendrobium catenatum]
Zm00001d026632	76.5483	58.0743	57.9201	76.9071	147.382	142.939	stem-specific protein TSJT1 [Zea mays]
Zm00001d045321	41.6632	40.5937	36.7834	152.559	143.816	142.289	uncharacterized protein LOC100216961 [Zea mays]
Zm00001d038449	27.3704	27.2443	25.0909	158.872	156.495	157.429	Sorting nexin 2B [Zea mays]
Zm00001d036409	71.2325	60.8682	55.2191	92.1661	125.071	146.714	OSJNBa0013K16.15-like protein [Zea mays]
Zm00001d036839	49.664	47.827	46.7976	122.541	126.098	137.667	uncharacterized protein LOC100273332 [Zea mays]
Zm00001d002160	69.6101	66.5363	58.9036	103.431	112.036	118.137	wound induced protein [Zea mays]
Zm00001d031773	55.1239	54.5919	55.023	117.697	123.521	118.095	Protein HVA22 [Zea mays]
Zm00001d052772	41.4411	45.2093	48.7005	126.101	126.565	128.326	uncharacterized protein LOC100276523 [Zea mays]
Zm00001d025423	42.6279	37.5426	37.257	134.855	123.497	138.09	uncharacterized protein LOC103641650 [Zea mays]
Zm00001d007153	62.3275	65.1354	60.058	110.799	102.321	112.665	uncharacterized protein LOC100194124 [Zea mays]
Zm00001d005146	41.2103	33.3689	35.937	87.2233	152.293	149.071	PVR3-like protein [Zea mays]
Zm00001d032386	56.6745	58.25	60.5288	106.791	103.051	100.952	unknown [Zea mays]
Zm00001d038990	31.0467	23.8503	22.989	75.3526	159.826	172.385	uncharacterized protein LOC100286364 [Zea mays]
Zm00001d011060	43.5013	43.2716	40.4839	103.837	124.975	122.401	unknown [Zea mays]
Zm00001d002105	69.319	60.8745	56.1948	83.5073	103.492	103.624	unknown [Zea mays]
Zm00001d036319	64.4711	66.2787	57.4888	90.643	96.2536	101.129	proteasome C9 1 [Zea mays]
Zm00001d002028	69.7995	56.0574	53.0357	84.4233	101.978	104.474	Protein FATTY ACID EXPORT 2 chloroplastic [Zea mays]
Zm00001d005890	26.3801	23.938	24.51	125.241	133.913	133.122	alpha amylase [Zea mays]
Zm00001d026647	59.3086	57.5599	54.6897	97.9635	94.629	99.5506	DNA mismatch repair protein MSH3 [Zea mays]
Zm00001d052264	60.9614	55.2861	53.8709	89.2503	106.509	95.6092	expansin-A5 isoform X2 [Zea mays]
Zm00001d043302	62.5132	55.951	50.7998	95.4344	93.602	99.897	homocysteine S-methyltransferase 4 [Zea mays]
Zm00001d027332	22.7777	18.9616	18.7905	77.4505	147.263	166.77	uncharacterized protein LOC107403162 precursor [Zea mays]
Zm00001d035683	59.9112	62.9223	56.9341	79.7221	90.1188	101.101	subtilisin-chymotrypsin inhibitor CI-1B [Zea mays]
Zm00001d035960	39.8437	40.8869	46.3521	119.791	101.905	100.318	DNA-directed RNA polymerase III subunit 2 [Zea mays]
Zm00001d038999	57.9223	51.9583	51.5313	85.7106	95.7064	96.23	unknown [Zea mays]
Zm00001d048201	32.5302	28.4414	31.1571	120.966	113.194	112.667	Inositol-3-phosphate synthase isozyme 1 [Zea mays]
Zm00001d002585	49.6147	48.8365	53.2232	95.4599	98.8691	91.316	Proline--tRNA ligase cytoplasmic [Zea mays]
Zm00001d011929	40.8775	46.8502	45.1015	109.157	101.41	89.8098	uncharacterized protein LOC100193372 [Zea mays]
Zm00001d035605	52.2025	54.1001	51.5866	105.096	90.8124	79.2967	Putative MYB DNA-binding domain superfamily protein [Zea mays]
Zm00001d012081	26.7796	24.4853	24.2968	96.8167	119.712	131.668	protease inhibitor/seed storage/LTP family protein precursor [Zea mays]
Zm00001d014258	51.7525	54.1414	55.1185	89.5136	87.8529	83.5243	alanine aminotransferase5 [Zea mays]
Zm00001d010792	57.2812	57.7044	46.3953	75.8266	88.335	94.1505	hypothetical protein [Zea mays]
Zm00001d006158	32.8899	30.6184	28.2166	110.624	105.119	111.708	unknown [Zea mays]
Zm00001d042025	57.3925	58.9666	49.5684	82.9288	81.6932	88.1033	ubiquitin-fold modifier 1 [Zea mays]
Zm00001d007390	12.0025	10.8263	10.2446	123.093	132.239	127.75	Succinate dehydrogenase assembly factor 2 mitochondrial [Zea mays]
Zm00001d039841	56.1856	50.759	55.2195	81.7463	81.5808	89.7469	regulator of ribonuclease activity A [Zea mays]
Zm00001d010565	13.5971	10.5747	8.13423	118.943	131.858	132.053	hypothetical protein ZEAMMB73_Zm00001d010565 [Zea mays]
Zm00001d016733	52.5121	54.9333	52.8367	79.3549	80.9155	84.4002	NDR1/HIN1-like 1 [Zea mays]
Zm00001d003395	47.7718	47.9212	46.8481	78.1791	91.419	88.1045	anthranilate synthase homolog1 [Zea mays]
Zm00001d048625	30.5575	26.6197	27.6512	103.898	105.613	103.952	uncharacterized protein LOC100284287 [Zea mays]
Zm00001d003801	19.1135	19.6	19.5788	124.484	107.446	104.914	Vicilin-like seed storage protein [Zea mays]
Zm00001d014325	39.9251	38.3576	35.774	98.1804	92.4033	89.7411	unknown [Zea mays]
Zm00001d003379	52.5977	51.4056	47.3821	80.7182	78.7288	80.2739	pathogenesis-related protein 2 [Zea mays]
Zm00001d023577	51.0002	46.7345	40.3292	81.3168	77.7372	86.4524	hypothetical protein ZEAMMB73_Zm00001d023577 [Zea mays]
Zm00001d036702	50.5668	48.1055	43.3503	69.2094	80.4349	83.7093	diphthamide biosynthesis protein 3 [Zea mays]
Zm00001d042869	47.4038	47.3908	50.755	72.9377	79.2476	76.4351	aldo-keto reductase family 1, member B1 [Zea mays]
Zm00001d020930	55.9106	43.5811	38.1501	56.0239	85.1824	95.2595	uncharacterized protein LOC100276139 [Zea mays]
Zm00001d010646	48.3734	47.1767	48.3201	75.117	77.664	72.579	uncharacterized protein LOC542085 [Zea mays]
Zm00001d003895	42.1108	40.398	43.3926	82.2551	77.632	81.3545	uncharacterized LOC100272373 isoform X1 [Zea mays]
Zm00001d052435	48.0944	47.2137	48.328	76.4171	76.0693	70.8895	putative peptide/nitrate transporter [Zea mays]
Zm00001d011384	26.0251	26.8823	26.4938	87.7174	95.8541	95.0091	hypothetical protein ZEAMMB73_Zm00001d011384 [Zea mays]
Zm00001d007826	32.6111	33.4867	37.912	83.4999	80.7367	76.636	Peptidyl-prolyl cis-trans isomerase CYP63 [Zea mays]
Zm00001d019100	49.0951	44.1455	41.1425	65.6837	71.7579	71.9256	lipid binding protein precursor [Zea mays]
Zm00001d017953	34.3519	38.5164	37.1147	81.8971	74.6692	77.1193	caleosin related protein [Zea mays]
Zm00001d011755	37.0771	37.3439	34.8591	67.0649	77.661	88.7634	oil body-associated protein 2B [Zea mays]
Zm00001d051749	40.8885	40.6204	40.8459	82.705	70.4588	67.14	Putative homeobox DNA-binding and leucine zipper domain family protein isoform 1 [Zea mays]
Zm00001d005283	34.6575	25.4543	34.2595	63.4968	87.0441	94.4764	uncharacterized protein LOC100278520 [Zea mays]
Zm00001d047548	44.1906	30.9821	34.7086	48.9375	83.9568	93.226	unknown [Zea mays]
Zm00001d001831	40.0937	38.8668	42.1926	73.8683	71.715	68.2576	unknown [Zea mays]
Zm00001d040834	29.496	30.9907	31.1141	79.5953	81.6137	80.8105	26S proteasome non-ATPase regulatory subunit 4-like protein [Zea mays]
Zm00001d038775	40.6523	39.788	40.5538	73.6617	68.0213	67.3856	hypothetical protein SORBI_3009G204601 [Sorghum bicolor]
Zm00001d018004	40.7462	49.088	31.5638	64.1204	70.6484	69.2309	Rho-related protein from plants 1 [Zea mays]
Zm00001d045042	42.3949	39.4185	47.0971	67.142	65.7345	62.9377	Sucrose synthase 1 [Zea mays]
Zm00001d042799	40.4177	40.5762	37.8261	63.8438	74.514	67.1468	uncharacterized protein LOC100191203 [Zea mays]
Zm00001d044874	33.3049	31.965	32.0843	76.8786	72.5969	77.1529	uncharacterized LOC100276133 [Zea mays]
Zm00001d036608	9.39847	7.30995	8.55679	99.325	100.417	98.2597	probable alpha-glucosidase Os06g0675700 isoform X2 [Zea mays]
Zm00001d030163	38.547	38.6544	40.9595	70.5209	72.6223	57.5778	ankyrin protein kinase-like isoform X1 [Zea mays]
Zm00001d017425	35.2389	36.5689	31.1594	70.1964	68.7787	74.8452	cytochrome b5 isoform A-like [Zea mays]
Zm00001d028453	38.8523	43.1639	36.7259	64.2385	66.4644	66.9188	hypothetical protein ZEAMMB73_Zm00001d028453 [Zea mays]
Zm00001d012296	36.1741	34.0784	32.1897	65.856	71.6085	72.5936	ABA response element binding factor [Zea mays]
Zm00001d034605	40.4005	40.6813	36.9601	65.8453	62.9617	65.5976	DNA binding protein [Zea mays]
Zm00001d022466	38.0842	36.9821	37.14	63.735	65.8869	67.6136	TGF-beta-inducible nuclear protein 1 [Zea mays]
Zm00001d000294	40.59	33.5643	31.5209	48.3966	75.0365	77.9081	O-succinylhomoserine sulfhydrylase [Zea mays]
Zm00001d047778	23.2421	22.6029	63.5178	44.8555	42.142	106.341	hypothetical protein ZEAMMB73_Zm00001d047778 [Zea mays]
Zm00001d051392	38.7138	40.6917	39.4892	57.0352	61.9595	62.7475	unknown [Zea mays]
Zm00001d002601	36.2323	35.3738	35.2427	63.5495	67.6869	62.4105	histone one (H1) 101 [Zea mays]
Zm00001d005951	40.9171	38.0137	37.1593	57.9673	63.7027	61.7962	Homeobox-leucine zipper protein ATHB-6 [Zea mays]
Zm00001d032083	3.0782	4.26855	3.92329	98.1559	94.3321	95.2372	uncharacterized protein LOC100279833 [Zea mays]
Zm00001d011850	38.655	39.0347	38.5756	58.9026	62.7362	60.0947	uncharacterized protein LOC100273137 [Zea mays]
Zm00001d012610	40.9549	38.9007	38.8212	54.8445	63.8526	60.1402	USP family protein [Zea mays]
Zm00001d012764	29.9398	32.869	32.5128	71.2569	64.9096	61.9113	malic enzyme4 [Zea mays]
Zm00001d038291	35.4027	35.291	32.4086	60.8205	61.2452	67.7261	Ferredoxin-6, chloroplastic [Zea mays]
Zm00001d051001	24.249	23.5709	24.1741	75.5953	70.3716	73.114	glyceraldehyde-3-phosphate dehydrogenase 3, cytosolic [Zea mays]
Zm00001d027470	10.7794	15.5763	12.7901	96.1222	80.669	72.2291	hypothetical protein ZEAMMB73_Zm00001d027470 [Zea mays]
Zm00001d035367	32.7998	28.2653	26.9003	55.3435	69.6331	74.5627	uncharacterized protein LOC100277233 [Zea mays]
Zm00001d045478	33.0277	30.1751	31.1817	59.5871	64.5195	66.8327	Histone H1 [Zea mays]
Zm00001d042353	30.6366	29.6659	31.334	65.67	61.4743	58.994	sucrose-phosphate synthase-like [Zea mays]
Zm00001d028471	24.9002	23.795	24.7948	72.1534	71.0991	60.8267	phosphoenolpyruvate carboxykinase1 [Zea mays]
Zm00001d006084	33.0369	42.8723	32.7127	60.2335	57.8847	49.6224	Uridine kinase [Zea mays]
Zm00001d053036	25.9895	28.9857	29.1601	69.5533	64.4638	56.9569	hypothetical protein ZEAMMB73_Zm00001d053036 [Zea mays]
Zm00001d034771	33.7258	31.6639	35.4137	61.6982	56.1737	55.6107	elongation factor 2 [Zea mays]
Zm00001d031332	37.3879	33.8665	34.7213	57.828	55.6584	54.4481	Heat shock protein 90-2 [Zea mays]
Zm00001d006107	35.2425	33.7964	38.1274	57.437	53.142	56.0334	pyruvate dehydrogenase E1 beta subunit [Zea mays]
Zm00001d005978	24.094	18.2161	17.2333	49.7088	74.4675	84.9568	RING-H2 finger protein [Zea mays]
Zm00001d038558	31.6945	30.8018	27.9874	55.4443	57.3983	63.5145	cystatin 3 [Zea mays]
Zm00001d008812	26.5015	19.7794	17.7532	47.13	77.9317	77.1882	zinc finger CCCH domain-containing protein 2 [Zea mays]
Zm00001d050557	39.8718	33.8757	28.3277	36.6006	59.6683	65.994	drought-induced protein 1 precursor [Zea mays]
Zm00001d042627	34.5675	30.3226	35.2564	57.4982	53.5865	50.7123	UDP-glucuronate:xylan alpha-glucuronosyltransferase 1 [Zea mays]
Zm00001d044815	30.3072	27.0966	28.9829	58.9873	58.716	54.0304	Protein BOBBER 1 [Zea mays]
Zm00001d045192	23.327	27.4481	25.6086	61.8528	62.2866	57.538	uncharacterized protein LOC110017794 [Zea mays]
Zm00001d006942	28.8972	29.6211	27.8915	53.7279	54.7785	62.3799	Chaperone DnaJ-domain superfamily protein [Zea mays]
Zm00001d020236	28.9161	33.4741	30.759	56.6276	52.8262	54.0835	uncharacterized protein LOC100501056 [Zea mays]
Zm00001d035270	29.3962	33.8553	30.0015	59.4037	52.0705	50.603	Sterile alpha motif (SAM) domain-containing protein [Zea mays]
Zm00001d019446	32.5265	33.9068	32.2245	56.6106	50.6091	49.2849	uncharacterized protein LOC100383680 [Zea mays]
Zm00001d046642	28.5487	29.6337	24.1027	54.8505	54.1621	62.4564	GDSL esterase/lipase [Zea mays]
Zm00001d041332	30.0098	20.4643	17.6509	28.6642	73.5592	80.8288	uncharacterized protein LOC100285491 [Zea mays]
Zm00001d013509	38.2583	35.8905	24.5129	38.4865	53.6275	60.1946	Ribosomal protein S21 family protein [Zea mays]
Zm00001d051245	28.2364	29.028	32.5055	53.8801	51.5977	51.7924	uncharacterized LOC100192866 [Zea mays]
Zm00001d012911	32.8786	31.1529	28.166	45.683	47.6407	57.6568	Huntingtin interacting protein K [Zea mays]
Zm00001d037025	30.9237	31.5059	30.908	52.3935	51.2563	45.9717	GDSL esterase/lipase [Zea mays]
Zm00001d054096	4.70135	52.4856	26.0129	64.5695	50.3767	43.6161	L-ascorbate peroxidase 2 cytosolic [Zea mays]
Zm00001d029769	22.6431	22.3476	5.23345	44.2433	41.9168	104.222	hypothetical protein ZEAMMB73_Zm00001d029769 [Zea mays]
Zm00001d002899	32.9929	27.8009	27.5015	44.5377	53.0625	52.4552	uncharacterized protein LOC100279351 precursor [Zea mays]
Zm00001d038532	23.7596	20.2952	18.2823	37.06	69.3426	69.1756	lipid binding protein precursor [Zea mays]
Zm00001d005995	27.0226	28.4533	29.3684	53.1548	49.3448	47.4806	uncharacterized protein LOC100285123 [Zea mays]
Zm00001d014205	19.3234	19.3965	18.8048	57.1199	57.4136	62.7096	unknown [Zea mays]
Zm00001d005284	25.7804	15.3799	20.6887	39.2351	62.0771	70.5345	uncharacterized protein LOC100278520 [Zea mays]
Zm00001d033246	31.1558	29.6596	30.7754	45.4381	47.8918	48.047	uncharacterized protein LOC100192557 isoform X1 [Zea mays]
Zm00001d009570	25.945	26.1529	26.6711	50.3599	50.0688	53.7408	splicing factor U2af 38 kDa subunit isoform X1 [Zea mays]
Zm00001d009902	31.8248	28.1831	30.9009	44.4636	49.9037	47.3426	uncharacterized protein LOC100277114 precursor [Zea mays]
Zm00001d007718	27.9775	28.0216	28.9409	48.0854	49.9047	48.9962	benzoxazinone synthesis13 [Zea mays]
Zm00001d045668	31.5217	30.1854	28.6079	42.2263	47.316	50.9533	acylphosphatase [Zea mays]
Zm00001d039460	27.5661	25.9815	28.5868	46.689	50.3595	48.0534	Translation initiation factor SUI1 family protein [Zea mays]
Zm00001d035256	25.5761	25.3789	32.6053	46.0563	50.5251	45.532	protein SUPPRESSOR OF GENE SILENCING 3 homolog [Zea mays]
Zm00001d033019	14.2679	15.18	11.7061	62.6698	58.8638	62.4156	TPD1 precursor [Zea mays]
Zm00001d040290	30.1208	29.4776	28.4506	43.8026	44.8159	47.7641	Epoxide hydrolase 2 [Zea mays]
Zm00001d038806	19.3602	18.2084	18.6509	57.5008	57.0808	53.0074	heat-shock protein 101 [Zea mays]
Zm00001d006196	31.6024	28.9532	24.931	37.1242	46.7458	51.8691	hypothetical protein TRIUR3_11782 [Triticum urartu]
Zm00001d027812	29.898	22.26	22.9911	40.2831	50.2911	55.4787	putative bifunctional inhibitor/LTP/seed storage protein family precursor [Zea mays]
Zm00001d020510	26.5309	31.4893	27.3639	42.6336	43.0221	49.065	cytochrome c oxidase copper chaperone [Zea mays]
Zm00001d038689	23.5027	23.7431	22.3785	50.3364	51.0302	47.7632	unknown [Zea mays]
Zm00001d043196	21.4307	21.4871	19.4303	46.7422	55.1977	52.971	uncharacterized protein LOC100191724 [Zea mays]
Zm00001d044103	23.7264	26.7216	29.0814	47.3436	45.5624	44.6605	Adenylate kinase 4 [Zea mays]
Zm00001d002325	24.5282	28.1877	32.3227	46.5571	43.0491	41.4538	hypothetical protein ZEAMMB73_Zm00001d002325 [Zea mays]
Zm00001d019311	19.9545	23.2374	18.6253	49.9516	47.2387	56.3166	uncharacterized protein LOC100274355 precursor [Zea mays]
Zm00001d013126	24.3164	23.976	24.8147	51.9509	46.2004	44.0159	Tyrosine specific protein phosphatase-like [Zea mays]
Zm00001d039859	10.8107	12.1354	12.0218	54.1192	55.5628	69.3126	Metallothionein-like protein type 2 [Zea mays]
Zm00001d018883	22.3693	23.1497	20.6665	52.9898	46.9995	46.1363	putative leucine-rich repeat receptor-like protein kinase family protein precursor [Zea mays]
Zm00001d026282	12.3193	14.106	9.88453	45.093	63.9439	66.8638	36.4 kDa proline-rich protein precursor [Zea mays]
Zm00001d018727	31.7044	27.1856	23.1748	29.8245	47.8621	51.9106	phytosulfokines 4 precursor [Zea mays]
Zm00001d012338	24.6242	23.9641	24.2594	43.0307	48.7287	44.4753	uncharacterized protein LOC100382859 [Zea mays]
Zm00001d032605	15.9573	15.5827	15.3345	55.1287	54.9327	49.8851	Alpha-galactosidase 2 [Zea mays]
Zm00001d042396	26.7239	26.9364	24.4192	45.3792	43.0782	37.9595	Regulatory protein viviparous-1 [Zea mays]
Zm00001d034621	19.7732	18.4161	17.8746	47.5514	49.5622	50.3974	uncharacterized protein LOC100272706 precursor [Zea mays]
Zm00001d037769	19.5545	19.1888	16.7808	42.0654	52.9189	50.4037	uncharacterized protein LOC100277562 [Zea mays]
Zm00001d003271	25.9818	23.8688	21.0325	33.9508	46.499	48.4236	peptide methionine sulfoxide reductase [Zea mays]
Zm00001d040340	24.2558	23.4454	25.3268	41.046	44.8689	40.0775	PQ-loop repeat family protein / transmembrane family protein [Zea mays]
Zm00001d044037	27.1609	25.3457	23.6125	37.092	41.7855	42.0879	uncharacterized protein LOC103651417 precursor [Zea mays]
Zm00001d009473	25.3114	25.4145	24.1593	39.1304	40.0766	38.3028	LEAF RUST 10 DISEASE-RESISTANCE LOCUS RECEPTOR-LIKE PROTEIN KINASE-like 1.2 [Zea mays]
Zm00001d048101	21.3373	20.4496	19.422	46.7471	42.8842	41.4308	stellacyanin isoform X1 [Zea mays]
Zm00001d027340	23.8426	24.7637	26.4276	42.094	37.5334	37.4708	Protein kinase superfamily protein [Zea mays]
Zm00001d011930	15.8454	18.6492	17.6643	46.0997	48.5649	44.8732	Tropinone reductase 2 [Zea mays]
Zm00001d020636	26.3276	24.0546	21.6895	34.1338	43.06	42.2503	cysteine proteinase 2 precursor [Zea mays]
Zm00001d044024	15.4069	14.3987	15.8905	50.9219	48.3377	46.4595	ustilago maydis induced8 [Zea mays]
Zm00001d019600	26.0183	25.2272	24.9976	38.0952	39.455	37.4492	protein binding protein isoform X1 [Zea mays]
Zm00001d039656	24.3181	23.6255	25.357	36.3616	41.0422	38.6235	NADH-cytochrome b5 reductase-like protein [Zea mays]
Zm00001d003603	23.3575	21.3221	18.4435	41.5703	43.3039	41.1119	protein NRT1/ PTR FAMILY 4.4 [Zea mays]
Zm00001d035481	17.4652	21.7668	20.371	44.4659	43.79	40.6884	zinc finger (MYND type) family protein / programmed cell death 2 C-terminal domain-containing protein [Zea mays]
Zm00001d012618	25.0537	25.4102	24.5046	33.7139	40.2068	39.3142	VPS28-like protein [Zea mays]
Zm00001d036305	23.0675	24.2443	26.3072	42.1886	35.6358	35.6336	AP-1 complex subunit gamma-1 [Zea mays]
Zm00001d003974	22.3175	23.6611	24.6091	40.2787	38.5222	37.5419	Phosphoenolpyruvate carboxylase family protein [Zea mays]
Zm00001d014493	25.6382	22.7249	23.8342	35.8546	41.745	37.0991	hypothetical protein [Zea mays]
Zm00001d040046	25.5275	22.3133	22.0266	36.4946	37.3971	42.2251	unknown [Zea mays]
Zm00001d025920	19.2354	18.2511	18.1002	48.8481	41.5489	39.8463	L-type lectin-domain containing receptor kinase IV.1 [Zea mays]
Zm00001d046226	22.5303	21.669	22.9897	42.2425	40.0401	35.7553	multidrug resistance protein associated 1 [Zea mays]
Zm00001d028249	24.8451	24.9489	23.8924	33.8243	37.1086	40.1104	uncharacterized protein LOC100382264 [Zea mays]
Zm00001d007835	22.2385	20.9226	18.5916	39.7864	42.5556	40.3727	FRIGIDA-like protein 4a [Zea mays]
Zm00001d007069	23.5816	26.1195	22.6972	36.6057	34.9616	40.1405	NudC domain-containing protein 2 [Zea mays]
Zm00001d039468	30.3891	22.7899	15.3219	24.8308	43.9738	46.3342	Grx_A2 - glutaredoxin subgroup III [Zea mays]
Zm00001d040113	23.742	26.3498	22.2228	37.3887	36.3101	37.106	Protein MOTHER of FT and TFL1 [Zea mays]
Zm00001d047067	16.6216	18.5586	20.4829	39.3954	42.5737	45.2345	chloroplast chaperonin 10 [Zea mays]
Zm00001d052286	24.8472	23.975	20.9831	37.6606	38.6203	36.2817	unknown [Zea mays]
Zm00001d042191	23.787	22.6825	25.6063	40.4401	36.8931	32.6491	hypothetical protein ZEAMMB73_Zm00001d042191 [Zea mays]
Zm00001d036888	22.3768	22.8591	25.0953	39.6604	34.4582	37.2334	D-aminoacyl-tRNA deacylase [Zea mays]
Zm00001d044677	7.09018	7.12634	4.54568	47.7971	56.611	57.4539	uncharacterized protein LOC100276306 precursor [Zea mays]
Zm00001d042473	14.4658	14.6077	13.7751	41.9939	50.9216	44.8017	Peptide transporter PTR2 [Zea mays]
Zm00001d041647	19.7757	19.8894	23.0453	39.4318	40.8111	37.314	Auxilin-related protein 1, partial [Zea mays]
Zm00001d014765	23.4696	23.2001	20.4659	29.9799	43.4043	39.6323	B-box zinc finger protein 20 [Zea mays]
Zm00001d040702	12.709	11.4514	10.8988	43.4797	49.4772	51.7529	RecName: Full=Peroxidase 1; AltName: Full=Plasma membrane-bound peroxidase 1; Short=pmPOX1; Flags: Precursor
Zm00001d023573	6.20975	8.20641	8.15599	58.0086	55.9626	41.0255	Phospholipase D alpha 3, partial [Zea mays]
Zm00001d010321	16.4074	15.3877	18.6611	44.9527	42.7566	38.1934	pyruvate orthophosphate dikinase2 [Zea mays]
Zm00001d051206	14.0268	13.3435	12.1796	43.9798	48.3573	44.4398	lysosomal protective protein isoform X1 [Zea mays]
Zm00001d025296	19.793	20.4809	21.1922	39.2296	37.93	36.5862	nudix hydrolase 13 isoform X1 [Zea mays]
Zm00001d042926	12.2868	13.6895	11.453	37.3965	49.9179	49.8696	Osmotin-like protein [Zea mays]
Zm00001d019306	15.0097	14.94	14.8037	44.5272	40.8956	43.8733	uncharacterized protein LOC100383476 precursor [Zea mays]
Zm00001d023962	23.0184	19.9895	24.2956	34.5637	35.3804	36.7885	PHD finger protein ALFIN-LIKE 6 [Zea mays]
Zm00001d038001	18.2596	18.2045	13.451	30.7453	41.7147	51.0071	ethylene-responsive transcription factor ABI4 [Zea mays]
Zm00001d034351	23.4651	20.8535	22.8899	34.5409	35.6463	35.2684	uncharacterized protein LOC100273403 [Zea mays]
Zm00001d023543	18.6185	22.1356	19.1531	37.9469	37.882	36.6871	Fatty acid amide hydrolase [Zea mays]
Zm00001d032670	17.9263	22.0793	19.5653	41.9444	38.5181	32.1261	RING/U-box superfamily protein [Zea mays]
Zm00001d032560	22.9268	22.5782	19.8645	31.3936	37.3533	37.484	uncharacterized protein LOC100280253 [Zea mays]
Zm00001d032974	21.3759	20.3059	20.3064	34.6308	37.8108	37.0692	putative prolyl 4-hydroxylase 12 [Zea mays]
Zm00001d010094	7.06825	7.1512	6.72724	48.8295	52.4281	48.8712	Dehydrin family protein expressed [Zea mays]
Zm00001d015127	24.6027	20.4556	21.5268	26.1765	41.0713	36.7295	SWIb domain-containing protein [Zea mays]
Zm00001d023552	9.26443	9.45265	10.6856	35.4174	49.6791	55.9573	2-oxoglutarate dehydrogenase E1 component, partial [Zea mays]
Zm00001d015151	20.7231	21.3582	23.4028	37.9418	35.6626	31.1641	hypothetical protein ZEAMMB73_Zm00001d015151 [Zea mays]
Zm00001d053716	21.4254	21.8142	20.657	34.8308	36.749	34.4127	hypothetical protein [Zea mays]
Zm00001d006057	19.222	19.1158	20.4646	38.659	38.0104	33.9581	uncharacterized protein LOC100192765 [Zea mays]
Zm00001d030079	23.4863	22.2836	20.9216	31.8718	33.1307	37.0674	uncharacterized protein LOC100277622 [Zea mays]
Zm00001d007800	23.0643	17.2107	22.3574	36.6496	32.9286	36.1793	thioredoxin H-type [Zea mays]
Zm00001d042315	13.156	11.5763	10.9859	39.1021	47.4622	45.3472	putative MADS-box transcription factor family protein [Zea mays]
Zm00001d016922	20.0253	19.7509	21.8165	38.0566	34.3893	33.4189	sugar transport protein 6-like [Zea mays]
Zm00001d032831	14.5822	14.848	15.3108	38.2843	42.0618	42.2369	Ubiquitin-conjugating enzyme E2 4, partial [Zea mays]
Zm00001d028474	21.7077	22.4444	22.0783	36.7289	33.0272	31.2008	Beta-galactosidase [Zea mays]
Zm00001d026176	22.2057	20.5044	23.4447	35.2274	32.8926	32.5916	uncharacterized protein LOC100501576 [Zea mays]
Zm00001d013804	20.7845	21.4575	23.3626	34.5053	35.616	30.9229	uncharacterized protein LOC100273113 isoform X1 [Zea mays]
Zm00001d044641	20.7771	19.0125	22.9293	34.4087	36.0829	33.4378	glutamate-rich WD repeat-containing protein 1 [Zea mays]
Zm00001d049413	22.1635	23.3201	17.3399	30.8849	34.7914	37.9037	hypothetical protein PAHAL_F01228 [Panicum hallii]
Zm00001d012064	17.5102	18.5259	18.2244	38.2604	35.1037	38.7266	Peptidyl-prolyl cis-trans isomerase [Zea mays]
Zm00001d012515	21.9703	21.7268	22.1163	32.3627	35.7646	32.0279	uncharacterized protein DDB_G0271670 [Zea mays]
Zm00001d029056	21.5138	20.492	22.1286	35.7545	34.0773	31.6845	vacuolar-sorting receptor 1 [Zea mays]
Zm00001d041788	10.5078	11.6209	11.6142	46.6522	44.0073	40.0465	Protein SUPPRESSOR OF GENE SILENCING 3 [Zea mays]
Zm00001d040650	15.8266	14.5799	13.4699	37.5152	42.1173	40.0906	pectinesterase precursor [Zea mays]
Zm00001d003346	22.3499	20.2264	17.6014	31.8405	28.8315	41.7942	hypothetical protein ZEAMMB73_Zm00001d003346 [Zea mays]
Zm00001d011183	9.13929	8.93685	8.81377	41.384	45.9026	47.2698	thiamine thiazole synthase 1, chloroplastic precursor [Zea mays]
Zm00001d033683	18.4548	18.0987	19.7951	35.1872	33.7988	35.9788	uncharacterized LOC100216649 precursor [Zea mays]
Zm00001d002428	20.3993	21.3045	19.9093	32.6848	32.0259	34.6359	EF hand family protein [Zea mays]
Zm00001d047583	19.5397	21.4489	20.5432	30.4268	33.1248	35.8472	ABC transporter I family member 20 [Zea mays]
Zm00001d008255	16.6321	15.3182	14.195	36.9308	39.2788	38.4638	disulfide oxidoreductase/ monooxygenase/ oxidoreductase [Zea mays]
Zm00001d039729	18.0419	17.7235	20.3048	36.3582	33.7783	33.5336	uncharacterized protein LOC100384748 isoform X1 [Zea mays]
Zm00001d029238	17.7061	19.3354	19.742	31.8309	32.5795	38.3229	uncharacterized protein LOC100281999 [Zea mays]
Zm00001d045160	18.7234	21.4334	19.808	33.887	33.3287	32.2432	Sulfiredoxin chloroplastic/mitochondrial [Zea mays]
Zm00001d009660	18.3043	18.1011	19.6662	34.624	34.4698	33.8086	ATP binding protein [Zea mays]
Zm00001d004669	18.1645	19.1359	23.4877	37.041	30.1987	30.3014	mRNA capping enzyme family protein [Zea mays]
Zm00001d029983	21.3405	20.2825	19.2578	33.5831	32.6288	30.5055	beta-amylase 3, chloroplastic [Zea mays]
Zm00001d034444	21.5916	20.4172	19.5445	31.2527	33.1663	31.4708	uncharacterized protein LOC103644178 [Zea mays]
Zm00001d037652	0	0.073077	0.112821	57.0544	51.8577	48.306	Inositol-3-phosphate synthase isozyme 1 [Zea mays]
Zm00001d033247	19.6065	19.0362	18.6707	33.4431	34.869	31.2748	histone-binding protein MSI1 homolog [Zea mays]
Zm00001d053889	19.9591	20.7609	20.2665	32.0409	31.4939	32.0659	cycloartenol synthase1 [Zea mays]
Zm00001d011208	8.21795	6.37235	6.96573	43.6255	44.785	46.2869	1-aminocyclopropane-1-carboxylate oxidase 1 [Zea mays]
Zm00001d039732	15.6886	15.9884	15.1334	37.5643	35.5966	36.2178	Staphylococcal-like nuclease CAN1 [Zea mays]
Zm00001d020808	10.4099	11.3845	11.8322	41.3134	40.6428	40.5011	Peroxidase 17 [Zea mays]
Zm00001d034175	19.1316	17.8619	18.0004	28.9017	35.452	36.4674	uncharacterized protein LOC100276501 isoform X1 [Zea mays]
Zm00001d052619	9.76515	9.87877	11.7512	42.7936	37.307	43.7298	60S ribosomal protein L23 [Zea mays]
Zm00001d002381	18.176	18.9921	17.4368	33.2428	33.2579	33.9675	uncharacterized protein LOC103648406 [Zea mays]
Zm00001d027469	19.3465	21.0043	19.5605	27.6593	31.0267	36.1996	cytochrome c oxidase assembly protein COX19 [Zea mays]
Zm00001d011454	19.7312	17.8205	17.698	32.2905	30.8879	36.2746	uncharacterized protein LOC100382491 [Zea mays]
Zm00001d011813	16.7328	16.1819	15.8105	34.0959	36.9597	34.8136	uncharacterized protein LOC100285704 isoform 2 [Zea mays]
Zm00001d042684	17.4664	17.6563	18.0982	36.3158	31.8048	32.4523	Protein NRT1/ PTR FAMILY 5.10 [Zea mays]
Zm00001d031267	20.6144	18.1913	17.7372	33.2479	32.5045	30.7341	uncharacterized protein LOC100191301 [Zea mays]
Zm00001d054001	18.1252	16.4583	21.3163	35.0865	33.0594	27.6161	Protein arginine N-methyltransferase 1.5 [Zea mays]
Zm00001d047794	20.7267	19.3136	19.7862	28.5541	31.7585	31.056	THO complex subunit 4B [Zea mays]
Zm00001d002713	20.5243	19.5377	19.7602	30.9414	30.6969	28.9063	actin depolymerizing factor [Zea mays]
Zm00001d002119	9.7167	10.6996	10.9133	42.443	37.3082	39.2669	ABC transporter B family member 19 [Zea mays]
Zm00001d037261	17.4798	18.7359	20.9154	29.2037	31.8774	31.1742	Pyridoxamine 5&apos;-phosphate oxidase family protein [Zea mays]
Zm00001d041772	11.1077	9.89112	10.381	38.5825	39.0567	40.3042	glutathione transferase18 [Zea mays]
Zm00001d019053	19.3385	16.994	17.863	31.1171	32.6661	31.0937	probable glycosyltransferase At5g03795 [Zea mays]
Zm00001d018098	13.9772	16.2823	16.4309	35.212	34.3168	32.3743	uncharacterized protein LOC100281793 isoform X1 [Zea mays]
Zm00001d002069	12.8084	13.9397	6.28035	17.3603	47.0512	50.5263	uncharacterized LOC100303866 [Zea mays]
Zm00001d036880	19.4884	17.5678	19.1393	30.9342	31.8799	28.0617	EIN3-binding F-box protein 1 [Zea mays]
Zm00001d000202	16.9715	19.1989	18.3634	29.8919	32.457	30.1691	Charged multivesicular body protein 2a [Zea mays]
Zm00001d021529	12.0999	10.6958	10.4385	36.6605	36.8301	39.7325	Protein C2-DOMAIN ABA-RELATED 4 [Zea mays]
Zm00001d027893	18.1891	17.3894	17.6888	32.1922	31.677	29.2008	lipoxygenase9 [Zea mays]
Zm00001d013571	20.1886	17.3624	17.3182	22.853	34.9213	33.6644	putative BOI-related E3 ubiquitin-protein ligase 2 [Zea mays]
Zm00001d049049	20.5317	19.8844	17.4831	29.2569	29.6843	29.4441	Pyruvate kinase [Zea mays]
Zm00001d002798	19.7156	21.298	15.9139	25.6052	31.976	31.4158	uncharacterized protein LOC100276169 [Zea mays]
Zm00001d041590	18.4609	17.9701	18.3036	30.8808	30.2845	29.1944	uncharacterized protein LOC100381433 [Zea mays]
Zm00001d006214	16.1982	16.4943	15.9531	33.8408	32.1506	30.42	Lon protease homolog 2 peroxisomal [Zea mays]
Zm00001d019142	19.296	15.4641	15.5128	22.3076	35.8713	36.32	Late embryogenesis abundant (LEA) hydroxyproline-rich glycoprotein family [Zea mays]
Zm00001d033214	18.0988	17.9664	17.9123	29.4069	29.9209	31.3484	expp1 protein precursor [Zea mays]
Zm00001d036283	20.6832	17.4702	19.1718	28.085	29.2415	29.7429	uncharacterized protein LOC100282984 [Zea mays]
Zm00001d038768	19.7481	18.437	19.1524	28.1783	27.9454	30.5267	uncharacterized protein LOC100191362 [Zea mays]
Zm00001d024591	18.0557	16.6452	14.8624	33.0433	29.9061	31.3318	SnRNP core Sm protein Sm-X5-like protein [Zea mays]
Zm00001d027876	18.9611	18.3427	16.6904	30.3153	29.148	29.9714	Omega-amidase chloroplastic [Zea mays]
Zm00001d008540	13.5819	15.4566	13.6295	28.484	33.8561	38.2988	uncharacterized protein LOC103634790 [Zea mays]
Zm00001d043414	16.7239	16.0739	16.5077	32.6372	29.2307	31.9398	uncharacterized protein LOC100276100 isoform X1 [Zea mays]
Zm00001d039874	15.2543	17.5458	16.7452	31.7398	31.2024	30.4564	hypothetical protein [Zea mays]
Zm00001d012564	17.5288	17.9308	16.6598	31.0663	29.8309	28.6014	uncharacterized LOC100282497 [Zea mays]
Zm00001d031833	14.8544	12.6447	11.7496	23.4439	38.8281	38.8204	Mitochondrial 2-oxoglutarate/malate carrier protein [Zea mays]
Zm00001d034740	19.4345	17.1646	18.4138	27.2267	28.4614	28.7516	unknown [Zea mays]
Zm00001d048356	19.468	18.7344	16.9301	24.8511	28.7091	30.5327	24-methylenesterol C-methyltransferase 2 [Zea mays]
Zm00001d035899	16.7564	19.5521	18.0122	28.8622	28.1792	27.8066	glycoside hydrolase, family 28 precursor [Zea mays]
Zm00001d008367	5.63553	6.65876	6.79089	46.1395	37.2165	36.4804	uncharacterized protein LOC103634707 isoform X2 [Zea mays]
Zm00001d026562	16.7567	15.8384	18.3706	28.0805	30.695	29.175	uncharacterized protein LOC103642176 [Zea mays]
Zm00001d020590	11.7866	12.4124	13.3493	35.6519	34.1848	31.3743	alanine aminotransferase 2 [Zea mays]
Zm00001d048407	14.7932	9.58664	10.424	29.4387	34.1519	39.3805	probable acetyltransferase NATA1-like [Zea mays]
Zm00001d046554	13.3266	14.3699	13.1754	36.4035	32.6021	27.3897	copine-1 [Zea mays]
Zm00001d039173	17.4791	18.7097	16.3295	30.1741	28.0717	26.404	hypersensitive induced reaction3 [Zea mays]
Zm00001d009377	5.02085	4.30779	4.11387	43.6558	42.704	37.0134	hypothetical protein ZEAMMB73_Zm00001d009377 [Zea mays]
Zm00001d035093	12.7436	13.2594	12.8862	33.5274	34.1736	29.7181	AP3-complex subunit beta-A [Zea mays]
Zm00001d039771	18.0683	15.8499	13.777	20.6301	33.2732	34.1061	protein DOG1-like 2 [Zea mays]
Zm00001d014178	13.189	14.0251	13.6564	33.5677	30.1172	30.3423	uncharacterized protein LOC100281428 isoform X1 [Zea mays]
Zm00001d014186	16.335	17.356	16.9434	28.3323	29.1148	26.7287	hypothetical protein ZEAMMB73_Zm00001d014186 [Zea mays]
Zm00001d022077	17.1655	16.3141	16.848	26.3378	30.4056	27.7217	uncharacterized protein LOC100285062 [Zea mays]
Zm00001d003071	19.0516	17.0818	17.3679	27.3389	27.8564	26.0852	uncharacterized protein LOC100277268 [Zea mays]
Zm00001d000370	12.3111	13.5826	13.4654	35.2496	30.8864	29.2757	hypothetical protein ZEAMMB73_Zm00001d000370 [Zea mays]
Zm00001d039304	16.18	15.6077	18.2638	29.1247	28.0117	27.4649	Thioesterase family protein [Zea mays]
Zm00001d012667	15.5263	17.7598	17.3355	30.3667	29.4095	23.7441	Putative serine peptidase S28 family protein [Zea mays]
Zm00001d051225	17.8043	18.3614	16.5521	25.4191	26.4795	29.0247	uncharacterized protein LOC100272825 [Zea mays]
Zm00001d032455	14.7396	14.3441	16.8465	31.1771	29.7568	26.3864	Electron transfer flavoprotein-ubiquinone oxidoreductase mitochondrial [Zea mays]
Zm00001d034634	16.9032	16.2453	14.4631	29.1661	28.7137	27.5864	uncharacterized protein LOC100282516 [Zea mays]
Zm00001d017746	18.0235	16.2288	18.3957	26.1654	26.7069	27.4199	uncharacterized protein LOC732837 [Zea mays]
Zm00001d018925	0.132153	0.226194	0.225313	44.932	43.9003	43.3322	Pumilio homolog 3 [Zea mays]
Zm00001d031127	17.8659	14.4972	15.1496	28.8047	27.9733	28.4069	2-aminoethanethiol dioxygenase-like [Zea mays]
Zm00001d039007	18.8411	15.0251	17.4757	25.9826	24.5525	30.774	E3 SUMO-protein ligase MMS21 isoform 1 [Zea mays]
Zm00001d043655	16.9732	16.4597	18.4235	29.0612	26.4763	24.9605	Protein IQ-DOMAIN 31 [Zea mays]
Zm00001d026431	7.0819	6.7802	6.55996	31.9039	40.378	39.278	OSJNBa0033G05.6-like protein [Zea mays]
Zm00001d042275	17.3774	16.7849	16.1637	28.1114	26.3447	27.1547	phosphatidylinositol transfer protein CSR1 [Zea mays]
Zm00001d002408	9.77919	9.66296	10.0029	33.9292	34.7227	33.7047	10 kDa chaperonin 1, chloroplastic isoform X1 [Zea mays]
Zm00001d029287	16.901	15.4744	14.8785	26.4419	28.7189	29.1521	putative transcription factor [Zea mays]
Zm00001d045581	13.5654	12.9276	12.0456	31.8548	30.6277	28.748	Putative MYB DNA-binding domain superfamily protein [Zea mays]
Zm00001d011880	17.3716	16.8388	14.6091	26.1706	26.4859	27.85	uncharacterized LOC100279746 isoform X1 [Zea mays]
Zm00001d050944	14.6059	15.6747	15.9295	25.1546	29.1999	28.6483	hypothetical protein [Zea mays]
Zm00001d005315	20.0039	16.2231	13.8566	21.6057	27.0641	30.385	SRC2 [Zea mays]
Zm00001d001908	16.6861	17.2382	15.0996	26.1063	27.8968	25.9453	Alternative oxidase [Zea mays]
Zm00001d020771	14.4513	14.1396	15.6746	28.9509	28.0902	26.9951	glucose-6-phosphate isomerase isoform X1 [Zea mays]
Zm00001d032667	18.7757	13.0807	17.6384	28.0578	25.9252	24.2395	threonine--tRNA ligase, mitochondrial 1 [Zea mays]
Zm00001d011825	17.6122	13.3114	13.808	26.1286	28.7083	28.1172	uncharacterized protein LOC100277447 [Zea mays]
Zm00001d033364	11.5026	10.8374	8.98718	34.4732	36.6497	25.0254	Putative dual specificity protein phosphatase DSP8 [Zea mays]
Zm00001d051419	11.6872	12.1972	11.8117	29.7121	30.9227	30.5054	GSDL-motif protein lipase [Zea mays]
Zm00001d013211	12.6185	15.8257	17.638	31.8758	26.6608	22.1241	hypothetical protein ZEAMMB73_Zm00001d013211 [Zea mays]
Zm00001d018497	14.9644	16.1007	15.3739	27.7215	26.2159	26.08	P-loop NTPase domain-containing protein LPA1 homolog 1 [Zea mays]
Zm00001d053634	14.0018	14.0483	14.0541	30.6923	26.8536	26.0144	hypothetical protein ZEAMMB73_Zm00001d053634 [Zea mays]
Zm00001d005199	15.0671	15.3108	15.5184	27.0416	26.3498	26.2067	Protein kinase superfamily protein [Zea mays]
Zm00001d021779	15.3628	14.6396	15.5376	25.2024	27.5161	27.2167	F-box protein SKIP27 [Zea mays]
Zm00001d033091	16.8446	13.2775	15.1086	24.3667	28.8226	26.577	mpv17 / PMP22 family protein [Zea mays]
Zm00001d019036	9.80226	10.2627	10.1094	34.8935	31.0776	28.436	2-methoxy-6-polyprenyl-14-benzoquinol methylase mitochondrial [Zea mays]
Zm00001d010811	14.8741	16.6302	16.587	25.7681	24.1858	26.3673	SNF1-related protein kinase catalytic subunit alpha KIN10 [Zea mays]
Zm00001d022374	10.7506	12.0003	11.3319	30.3171	29.653	29.6711	uncharacterized protein LOC100381282 precursor [Zea mays]
Zm00001d012591	15.2594	14.1885	14.3051	27.9917	27.409	24.4309	protein disulfide isomerase [Zea mays]
Zm00001d021839	16.481	15.7912	13.078	23.3495	26.4865	28.3461	uncharacterized protein LOC100284456 [Zea mays]
Zm00001d012137	15.4883	15.299	16.7758	25.9801	26.1206	23.8402	protein kinase [Zea mays]
Zm00001d047930	14.7292	12.762	18.865	26.1115	25.5712	25.0943	hypothetical protein ZEAMMB73_Zm00001d047930 [Zea mays]
Zm00001d033866	13.3693	12.3464	13.3396	28.8833	28.7058	26.166	GTP-binding protein chloroplastic [Zea mays]
Zm00001d004758	14.2402	13.4111	13.3189	24.9919	28.003	28.7817	disease resistance response protein 206 precursor [Zea mays]
Zm00001d010093	6.39958	5.77657	6.03649	42.8421	29.3184	32.3415	B-box zinc finger protein 22 [Zea mays]
Zm00001d026223	2.17733	2.02578	2.00737	39.4356	38.2765	37.9438	seed specific protein Bn15D1B [Zea mays]
Zm00001d011873	16.1562	15.5076	16.0703	25.3743	24.7446	24.0012	essential protein Yae1 N-terminal isoform X1 [Zea mays]
Zm00001d025924	15.3136	16.0839	14.3855	25.7992	24.192	25.9966	(+)-neomenthol dehydrogenase [Zea mays]
Zm00001d034529	16.653	16.0104	14.848	23.458	24.1177	26.3336	hypothetical protein ZEAMMB73_Zm00001d034529 [Zea mays]
Zm00001d029529	17.015	13.986	13.643	21.252	27.1188	27.8763	ninja-family protein 6-like [Zea mays]
Zm00001d008517	14.7614	13.6677	15.9355	25.2737	25.7449	25.4081	Actin-interacting protein 1-2 [Zea mays]
Zm00001d017989	14.8127	13.0708	13.1575	23.3501	28.3033	27.6497	GDSL esterase/lipase At5g55050 [Zea mays]
Zm00001d010039	13.4157	16.5274	16.1739	25.4998	23.8941	24.2647	Cellulase containing protein [Zea mays]
Zm00001d050810	14.6016	15.1056	14.7578	24.098	24.573	26.2123	2-hydroxy-3-oxopropionate reductase [Zea mays]
Zm00001d028574	10.1012	9.94829	9.78814	29.9433	30.7782	28.6974	2C-type protein phosphatase protein isoform X1 [Zea mays]
Zm00001d034884	14.5186	11.5617	11.1055	21.5179	29.6477	30.8078	uncharacterized protein LOC100383127 [Zea mays]
Zm00001d050219	14.3878	15.8267	16.1741	25.6508	24.6023	21.9366	Phosphatidylinositol 3-kinase VPS34 [Zea mays]
Zm00001d033767	7.16477	2.84758	2.00147	38.4537	35.8648	31.9934	60S ribosomal protein L17-2 [Zea mays]
Zm00001d037943	14.5699	15.7484	13.9316	21.2214	25.6714	26.9499	Putative RING zinc finger domain superfamily protein [Zea mays]
Zm00001d012775	16.1857	15.45	13.9713	23.8111	25.1869	23.2568	protein NUCLEAR FUSION DEFECTIVE 6, chloroplastic/mitochondrial-like [Zea mays]
Zm00001d039629	13.6657	15.5619	15.4406	25.3319	22.8907	24.9197	Pyridoxal phosphate (PLP)-dependent transferase superfamily protein [Zea mays]
Zm00001d019059	15.3348	13.1887	14.1104	23.7982	24.9688	26.2988	uncharacterized protein LOC100276381 precursor [Zea mays]
Zm00001d050935	12.4553	13.3844	12.5897	26.3647	23.5824	29.2831	Hypoxia induced protein conserved region containing protein [Zea mays]
Zm00001d041418	13.739	13.2434	12.2638	22.5724	26.7903	28.8996	uncharacterized protein LOC100192924 [Zea mays]
Zm00001d051901	14.4554	13.8343	15.9201	23.1281	25.9355	23.1274	P-loop NTPase domain-containing protein LPA1 homolog 1 [Zea mays]
Zm00001d005975	16.7359	12.7043	15.5067	19.2293	24.3706	27.5039	hypothetical protein ZEAMMB73_Zm00001d005975 [Zea mays]
Zm00001d024530	15.7256	15.1368	14.8424	23.6821	25.0468	21.5662	alpha/beta-Hydrolases superfamily protein [Zea mays]
Zm00001d052943	13.7718	14.8014	15.0488	25.113	23.5915	23.6468	Ubiquitin carboxyl-terminal hydrolase 13 [Zea mays]
Zm00001d031556	19.5887	15.5408	10.8003	13.6947	26.1966	30.0475	AIR12 precursor [Zea mays]
Zm00001d032572	13.333	12.7721	12.4005	26.6118	24.3482	26.0232	LanC-like protein 2 [Zea mays]
Zm00001d027283	15.4916	13.9957	13.6423	26.0462	24.1188	22.0078	expansin-B7 precursor [Zea mays]
Zm00001d030554	11.797	16.6901	15.5437	26.3031	20.4316	24.3075	Pumilio homolog 23 [Zea mays]
Zm00001d033369	15.2587	12.9009	10.748	20.5227	25.9041	29.7201	Gibberellin-regulated protein 1 [Zea mays]
Zm00001d053672	12.2094	11.6213	12.8017	26.7404	26.6788	24.5357	uncharacterized protein LOC100279496 precursor [Zea mays]
Zm00001d009847	16.067	14.8256	12.8305	17.3135	26.6625	26.8598	uncharacterized protein LOC100276705 [Zea mays]
Zm00001d024127	7.29805	7.99077	7.83958	29.5784	31.4311	30.1909	hypothetical protein ZEAMMB73_Zm00001d024127 [Zea mays]
Zm00001d032610	16.8557	13.955	12.3642	19.5688	24.6015	26.5983	aquaporin TIP3-2 [Zea mays]
Zm00001d021701	13.6585	14.2731	15.2505	23.1765	25.7852	21.5937	bHLH transcription factor [Zea mays]
Zm00001d053909	14.1922	15.6054	15.4729	24.2864	22.4101	21.5294	methyltransferase [Zea mays]
Zm00001d025951	12.3771	13.252	14.3044	26.0779	24.9764	22.1167	kinesin-related protein15 [Zea mays]
Zm00001d007682	10.7212	10.0891	10.4571	28.0522	24.6254	29.0421	uncharacterized protein LOC100217124 isoform X1 [Zea mays]
Zm00001d029454	11.1264	11.3942	12.2607	27.5318	24.7535	25.3974	Sterol-4-alpha-carboxylate 3-dehydrogenase, decarboxylating [Zea mays]
Zm00001d048802	8.8302	9.05377	8.84847	31.0144	27.9365	26.011	Glycine-rich domain-containing protein 1 [Zea mays]
Zm00001d018803	15.8282	14.4741	13.6509	22.9959	22.7796	21.7957	uncharacterized protein LOC100501657 isoform 1 [Zea mays]
Zm00001d013389	13.9422	11.9745	13.3626	28.164	30.0611	13.8924	Adenylyl cyclase-associated protein [Zea mays]
Zm00001d012237	15.0197	12.5166	11.6901	21.5563	25.6941	24.832	uncharacterized protein LOC100283612 [Zea mays]
Zm00001d021192	14.5293	14.5182	13.7292	22.5781	23.375	22.4723	hypothetical protein ZEAMMB73_Zm00001d021192 [Zea mays]
Zm00001d018352	10.4711	11.4127	12.6222	28.0094	25.0502	23.1618	serine/threonine-protein kinase fray2 isoform X1 [Zea mays]
Zm00001d000452	9.96505	10.1141	9.80625	29.2843	28.1149	23.3524	hypothetical protein ZEAMMB73_Zm00001d000452 [Zea mays]
Zm00001d017205	13.9464	13.2353	13.5594	22.6818	22.1889	24.2026	Nucleotide/sugar transporter family protein [Zea mays]
Zm00001d051872	13.3018	11.7995	11.1727	25.1642	24.7325	23.6255	aquaporin PIP1-5 [Zea mays]
Zm00001d019125	15.0531	13.7627	13.7684	19.7539	24.7556	22.1634	NEP-interacting protein 1 [Zea mays]
Zm00001d018869	13.9712	14.2228	14.8476	23.352	22.1548	20.4857	aldehyde oxidase5 [Zea mays]
Zm00001d029707	8.67013	8.34282	9.15379	28.3246	24.8996	29.2321	glutathione S-transferase GST 38 [Zea mays]
Zm00001d006866	11.655	12.5536	12.9363	24.1573	22.902	24.3541	3-oxoacyl-[acyl-carrier-protein] synthase II chloroplastic [Zea mays]
Zm00001d031065	12.3858	14.429	14.2657	22.6636	22.6226	22.1292	putative mediator of RNA polymerase II transcription subunit 19b [Zea mays]
Zm00001d039310	5.90152	5.51342	5.34631	30.3673	30.3456	30.392	Cytochrome P450 71A26 [Zea mays]
Zm00001d026614	14.2249	12.6983	15.5483	22.8713	21.267	20.8733	protein arginine N-methyltransferase 6 [Zea mays]
Zm00001d008874	14.6301	14.421	13.6285	21.8323	22.0959	20.4177	hypothetical protein ZEAMMB73_Zm00001d008874 [Zea mays]
Zm00001d005866	13.9496	13.231	14.0636	22.4292	22.5314	20.6956	Protein disulfide-isomerase like 2-2 [Zea mays]
Zm00001d006541	14.7479	13.8626	12.6302	22.0177	21.6549	21.9566	Ribosomal L28 family [Zea mays]
Zm00001d043096	13.3931	14.233	12.9398	21.2617	23.1071	21.7649	hypothetical protein ZEAMMB73_Zm00001d043096 [Zea mays]
Zm00001d052801	12.703	14.4786	13.8992	22.981	22.1114	20.3454	Copper-transporting ATPase PAA1 chloroplastic [Zea mays]
Zm00001d054051	12.7395	11.1194	11.7219	24.6296	25.3782	20.8915	WPP domain-associated protein [Zea mays]
Zm00001d042692	12.0609	12.2651	13.6171	24.9299	23.0444	20.439	Protein TRANSPARENT TESTA 12 [Zea mays]
Zm00001d038644	12.6352	13.6316	14.8404	22.0322	21.5532	21.6387	Protein RNA-directed DNA methylation 3 [Zea mays]
Zm00001d013065	13.5262	12.5999	14.0168	23.0335	21.9171	20.8808	uncharacterized LOC100191142 isoform X3 [Zea mays]
Zm00001d033528	9.68014	9.5157	10.1686	26.5059	25.4569	24.5984	uncharacterized protein LOC100191680 isoform X1 [Zea mays]
Zm00001d036416	4.76546	4.43879	4.26637	33.5501	30.147	28.5594	CDPK-related protein kinase [Zea mays]
Zm00001d013125	8.78318	8.80173	8.53843	28.3366	24.406	26.656	uncharacterized protein LOC103625826 isoform X1 [Zea mays]
Zm00001d016584	13.6367	14.226	12.794	16.5742	26.2535	22.0158	LITAF-domain-containing protein [Zea mays]
Zm00001d034003	11.5996	12.4093	11.0106	19.7994	25.7548	24.878	late embryogenesis abundant protein 47 [Zea mays]
Zm00001d003935	13.9219	14.2209	12.5341	19.4084	22.2896	22.4617	sirohydrochlorin ferrochelatase [Zea mays]
Zm00001d048684	12.5889	14.815	13.8038	23.5466	19.8916	19.9766	protein kinase superfamily protein [Zea mays]
Zm00001d034366	12.0261	13.0357	13.2796	22.0133	23.7447	20.3512	calmodulin binding protein isoform X1 [Zea mays]
Zm00001d026303	11.6834	13.4213	16.0251	23.3218	21.3946	18.5285	Putative leucine-rich repeat receptor-like protein kinase family protein [Zea mays]
Zm00001d027726	12.5617	13.3796	15.0364	23.5535	18.4955	21.0552	Protein RRP6-like 2 [Zea mays]
Zm00001d022475	10.6386	11.7084	12.2626	27.5125	22.1294	19.7968	hypothetical protein ZEAMMB73_Zm00001d022475 [Zea mays]
Zm00001d017620	12.7731	11.5197	13.1599	21.4272	22.8496	22.1847	uncharacterized protein LOC100193650 isoform 1 [Zea mays]
Zm00001d007117	13.1175	12.8803	13.3149	21.8902	21.4363	21.2309	GTP-binding protein OBGC chloroplastic [Zea mays]
Zm00001d025106	8.47991	10.4723	10.5317	26.3177	26.2923	21.5568	Superoxide dismutase [Fe] 3 chloroplastic [Zea mays]
Zm00001d027515	12.1566	13.431	13.0804	20.6877	22.3121	21.8489	Polynucleotide adenylyltransferase family protein [Zea mays]
Zm00001d016895	13.9917	10.8778	12.0793	17.7352	24.1428	24.4661	gibberellin receptor GID1L2 [Zea mays]
Zm00001d031271	12.5134	13.9404	13.8585	20.1169	20.3787	22.3742	hypothetical protein ZEAMMB73_Zm00001d031271 [Zea mays]
Zm00001d000077	11.262	12.7014	12.9273	22.6517	21.8989	21.3284	calcium permeable stress-gated cation channel 1 [Zea mays]
Zm00001d006589	3.5399	3.3667	4.3169	34.4046	30.7006	26.2816	hypothetical protein ZEAMMB73_Zm00001d006589 [Zea mays]
Zm00001d044899	11.5026	9.30681	9.74003	26.5433	24.0817	21.2525	MADS-box protein SVP [Zea mays]
Zm00001d048562	12.3825	12.4517	14.018	20.0403	21.623	21.7475	2-oxoglutarate (2OG) and Fe(II)-dependent oxygenase superfamily protein [Zea mays]
Zm00001d012867	12.6762	13.0816	14.6634	20.4633	20.6186	20.441	hypothetical protein ZEAMMB73_Zm00001d012867 [Zea mays]
Zm00001d018913	7.45778	5.45575	2.56154	28.0238	24.7969	33.3946	40S ribosomal protein S18 [Zea mays]
Zm00001d051761	13.4445	12.7441	13.5026	18.4295	22.4978	20.8412	Aspartyl protease APCB1 [Zea mays]
Zm00001d027516	11.5996	10.923	13.3601	22.6205	20.9995	21.8295	Peflin [Zea mays]
Zm00001d050153	13.7881	11.7118	11.6114	19.8718	21.9266	22.4085	reticulon-like protein B21 isoform X2 [Zea mays]
Zm00001d039379	15.7474	11.8098	11.9346	18.9796	21.5385	21.2858	sodium/calcium exchanger family protein / calcium-binding EF hand family protein [Zea mays]
Zm00001d019195	10.6398	10.3955	11.5656	22.7905	24.6491	21.2002	Histone-lysine N-methyltransferase H3 lysine-9 specific SUVH3 [Zea mays]
Zm00001d001868	13.4878	13.6406	12.0091	19.8022	21.7797	20.1538	uncharacterized protein At2g24330 [Zea mays]
Zm00001d005663	9.27974	9.74966	9.69402	23.8646	22.9976	25.272	succinate dehydrogenase [ubiquinone] iron-sulfur subunit 2, mitochondrial [Zea mays]
Zm00001d019629	6.62343	7.76194	7.05781	25.4201	26.3025	27.217	Dehydrodolichyl diphosphate synthase 1 [Zea mays]
Zm00001d035559	5.30671	5.25161	4.0705	29.3238	27.7846	28.5178	hypothetical protein ZEAMMB73_Zm00001d035559 [Zea mays]
Zm00001d038002	9.83997	7.69965	9.03862	22.5377	26.1843	24.37	hypothetical protein ZEAMMB73_Zm00001d038002 [Zea mays]
Zm00001d028571	11.9562	11.7559	12.5952	20.882	21.9812	20.4833	Digalactosyldiacylglycerol synthase 2 chloroplastic [Zea mays]
Zm00001d042708	10.5736	13.2017	13.2411	21.9886	19.9279	18.9587	Tudor/PWWP/MBT superfamily protein [Zea mays]
Zm00001d044193	11.1871	9.58418	11.9633	21.4252	21.3596	22.3437	uncharacterized protein LOC100284280 [Zea mays]
Zm00001d000314	10.9735	9.67775	10.9088	20.0738	22.6323	23.4563	F-box protein At5g46170 [Zea mays]
Zm00001d005795	8.49543	8.50748	9.30602	24.6069	22.7748	24.0199	protein binding protein [Zea mays]
Zm00001d016934	14.1233	13.1743	10.5278	20.3473	19.2161	20.3087	Galactose mutarotase-like superfamily protein [Zea mays]
Zm00001d007184	12.0466	11.7837	12.8387	20.9764	21.3587	18.641	uncharacterized protein LOC100192027 isoform X1 [Zea mays]
Zm00001d033552	11.7691	11.0656	11.3519	23.3655	19.3365	20.4065	ATPase 4 plasma membrane-type isoform X1 [Zea mays]
Zm00001d031666	7.06514	5.55693	6.80892	27.2109	25.6603	24.775	putative oxidoreductase, aldo/keto reductase family protein [Zea mays]
Zm00001d046714	11.9815	13.7654	12.8196	21.6411	18.7575	17.7863	NAD(P)-binding Rossmann-fold superfamily protein [Zea mays]
Zm00001d026522	13.5309	12.3526	10.9831	18.4039	21.0493	20.2717	Oligouridylate-binding protein 1C [Zea mays]
Zm00001d051321	11.8661	12.3946	13.439	19.9851	19.4817	19.3342	uncharacterized protein LOC100273697 [Zea mays]
Zm00001d032972	13.6748	12.7397	11.5174	18.0419	21.4438	18.8668	uncharacterized protein LOC100192561 precursor [Zea mays]
Zm00001d032557	12.1209	10.6982	10.7254	21.9291	20.3206	20.4729	uncharacterized LOC100126941 [Zea mays]
Zm00001d008323	11.4589	11.8707	11.7521	22.3406	19.4836	18.3057	Zinc finger CCCH domain-containing protein 58 [Zea mays]
Zm00001d034074	9.64441	10.093	12.3276	22.4985	20.6768	19.8864	starch phosphorylase1 [Zea mays]
Zm00001d009410	12.9273	11.6263	11.126	18.9648	17.5083	22.3474	EMB2752 [Zea mays]
Zm00001d011132	8.97208	8.35584	8.98201	25.0154	20.9779	22.0546	2C-type protein phosphatase protein [Zea mays]
Zm00001d053816	10.8112	13.5727	12.6605	18.3347	18.1064	20.844	Thiosulfate/3-mercaptopyruvate sulfurtransferase 1 mitochondrial [Zea mays]
Zm00001d016679	2.46732	2.9541	3.50152	33.1686	27.1551	25.0797	hypothetical protein ZEAMMB73_Zm00001d016679 [Zea mays]
Zm00001d030772	6.57817	6.23222	5.85891	27.0184	28.0233	20.5816	DNA-binding storekeeper protein-related [Zea mays]
Zm00001d014549	11.7156	10.5056	10.1069	20.6674	20.4485	20.735	Cwf15 / Cwc15 cell cycle control family protein [Zea mays]
Zm00001d039685	9.06699	7.6369	8.18659	21.7487	23.1129	24.1232	unknown [Zea mays]
Zm00001d038104	12.4259	11.78	12.2842	19.597	19.8509	17.9021	Mannosylglycoprotein endo-beta-mannosidase [Zea mays]
Zm00001d020088	4.81087	8.78751	10.0427	22.8037	27.1815	20.1281	hypothetical protein ZEAMMB73_Zm00001d020088 [Zea mays]
Zm00001d045725	10.5727	11.9257	13.3672	20.739	18.1148	18.9453	ARM repeat superfamily protein [Zea mays]
Zm00001d003540	11.8063	12.1044	12.2769	19.5118	18.3388	19.5854	OBP3-responsive gene 4 [Zea mays]
Zm00001d028873	7.99402	9.00294	6.86377	21.6858	25.383	22.6671	Outer envelope pore protein 16-2 chloroplastic [Zea mays]
Zm00001d028486	10.2873	12.4977	9.34279	18.4457	21.5643	21.4515	chemocyanin precursor [Zea mays]
Zm00001d004897	14.3879	10.4742	10.7035	13.6915	21.4483	22.5263	Basic-leucine zipper (bZIP) transcription factor family protein [Zea mays]
Zm00001d016442	11.3612	12.3069	11.4032	19.3358	20.5885	18.1689	drought-induced 19 [Zea mays]
Zm00001d023867	10.731	11.5868	12.6497	20.029	20.1975	17.4213	Golgin candidate 6 [Zea mays]
Zm00001d034032	10.2958	9.39909	10.093	19.3956	21.675	21.4823	Protein STRICTOSIDINE SYNTHASE-LIKE 3 [Zea mays]
Zm00001d019576	9.88871	10.9675	8.90805	20.4048	19.9968	22.1072	ORMDL family protein [Zea mays]
Zm00001d028299	7.42558	7.17453	8.04069	24.325	23.3609	21.7189	Squalene epoxidase 1 [Zea mays]
Zm00001d005121	5.28834	7.01956	6.95739	25.0967	23.234	24.2754	putative plastid-lipid-associated protein 10 chloroplastic [Zea mays]
Zm00001d019724	6.8096	6.51801	7.97035	26.0007	23.7167	20.842	uncharacterized protein LOC103632375 isoform X5 [Zea mays]
Zm00001d029457	9.10824	9.25139	9.27734	22.3109	21.3834	20.4057	nucleoredoxin 1 [Zea mays]
Zm00001d022184	11.3996	10.9204	10.9267	16.9451	20.5905	20.901	Putative pentatricopeptide repeat-containing protein [Zea mays]
Zm00001d045159	11.0512	12.4683	11.5191	19.3447	20.7425	16.5043	uncharacterized protein LOC100193048 [Zea mays]
Zm00001d040111	11.1233	7.82514	5.25158	9.58591	29.2851	28.5426	--
Zm00001d051554	11.6181	11.1153	10.7539	18.7488	19.517	19.3716	uncharacterized protein LOC100274595 precursor [Zea mays]
Zm00001d044618	9.26091	8.15745	8.58881	23.0505	21.5438	20.1791	protein NUCLEAR FUSION DEFECTIVE 4 [Zea mays]
Zm00001d042848	10.5927	9.82041	9.61082	21.1342	20.9421	18.0791	Laccase-7 [Zea mays]
Zm00001d013228	11.6344	11.9849	11.4408	17.4383	19.6636	18.0111	TIP41-like protein [Zea mays]
Zm00001d011131	6.79408	7.21692	7.07132	22.4795	22.5464	24.0399	probable protein phosphatase 2C 50 [Zea mays]
Zm00001d013830	13.5633	11.8452	10.4123	19.4865	16.5481	18.2561	putative cytochrome P450 superfamily protein [Zea mays]
Zm00001d038205	7.93156	8.12063	9.01947	22.0134	20.8724	21.9473	barley mlo defense gene homolog 8 [Zea mays]
Zm00001d033259	12.0776	11.7137	11.4639	17.7963	19.115	17.5702	unknown [Zea mays]
Zm00001d017697	13.045	11.2414	10.8483	15.8798	17.8828	20.6504	uncharacterized protein LOC100304174 [Zea mays]
Zm00001d042658	9.33007	7.54147	8.6091	21.3843	22.8585	19.7416	uncharacterized protein LOC100284725 [Zea mays]
Zm00001d048486	10.9301	9.19168	10.6064	19.8571	20.645	17.9494	DGCR14 protein isoform X1 [Zea mays]
Zm00001d002791	11.2083	11.9006	12.1813	19.8117	18.1346	15.889	Dolichyl-P-Man Man [Zea mays]
Zm00001d018867	10.0345	10.8908	9.75829	18.3798	19.138	20.5275	Syntaxin 132 [Zea mays]
Zm00001d012030	10.8279	12.9788	10.4092	17.7249	17.6282	18.8952	E2 protein isoform 5 [Zea mays]
Zm00001d020736	9.74731	10.3316	11.4388	17.9368	19.0148	19.8958	gibberellin receptor GID1L2 precursor [Zea mays]
Zm00001d047638	10.2407	10.9969	8.8947	19.8461	17.9456	20.3709	Calcium-dependent phosphotriesterase superfamily protein [Zea mays]
Zm00001d009337	10.8154	10.3103	11.4215	20.0523	17.7383	17.9498	HEAT repeat-containing protein [Zea mays]
Zm00001d050604	9.95346	10.2837	11.2648	20.141	20.3378	16.123	putative magnesium transporter NIPA8 [Zea mays]
Zm00001d033468	7.76674	8.33085	7.07613	14.0147	24.4817	26.275	unknown [Zea mays]
Zm00001d039719	10.6352	10.745	10.6341	19.6686	18.7839	17.2904	saposin B domain-containing protein [Zea mays]
Zm00001d018076	6.51402	6.43365	6.16804	20.7875	23.1977	24.4256	uncharacterized LOC103627751 [Zea mays]
Zm00001d038393	9.73578	10.07	11.2533	20.6404	19.4002	16.3765	Putative SAC3/GANP family protein [Zea mays]
Zm00001d020861	12.108	9.30269	8.06826	14.3499	21.2748	22.26	Protein binding protein [Zea mays]
Zm00001d033155	11.3649	11.0181	10.5501	18.9894	18.4769	16.8723	DUF21 domain-containing protein At1g55930, chloroplastic isoform X1 [Zea mays]
Zm00001d029040	7.02161	7.09218	8.60988	23.8589	21.1799	19.4558	putative inactive receptor kinase [Zea mays]
Zm00001d021687	7.9075	7.65703	7.93696	22.8686	21.1315	19.6229	ethylene receptor 4 [Zea mays]
Zm00001d011985	11.9136	11.4625	9.09086	18.4288	18.145	17.8836	TCP-domain protein [Zea mays]
Zm00001d043194	11.4207	11.3598	10.7142	18.2004	17.4736	17.63	Phosphoglycerate kinase [Zea mays]
Zm00001d017771	9.95762	11.4928	11.4966	17.6269	17.5698	18.5744	uncharacterized protein LOC100280127 isoform X1 [Zea mays]
Zm00001d013055	6.39482	6.33763	6.80433	22.8217	22.571	21.2894	Vesicle-associated membrane protein 722 [Zea mays]
Zm00001d002316	10.964	10.6519	11.6115	18.351	17.8958	16.3301	argonaute2a [Zea mays]
Zm00001d029455	10.8871	9.89034	9.80982	16.1297	19.6938	19.3642	unknown [Zea mays]
Zm00001d015818	7.43349	9.12487	10.9614	21.3674	19.233	17.6115	Phospholipase D gamma 1 [Zea mays]
Zm00001d038329	11.054	10.3532	10.439	16.7456	18.0425	18.9645	Transmembrane protein 18 [Zea mays]
Zm00001d012131	12.164	11.1693	10.0566	18.3284	17.5782	16.2496	hypothetical protein ZEAMMB73_Zm00001d012131, partial [Zea mays]
Zm00001d048948	10.0108	10.6299	8.25123	14.4344	20.3167	21.784	barwin [Zea mays]
Zm00001d008189	10.2435	10.6308	11.3603	18.7399	15.7468	18.5792	Retrotransposon protein SINE subclass [Zea mays]
Zm00001d015747	8.87748	10.083	10.5371	20.8248	17.4509	17.2901	Protein disulfide-isomerase like 2-1 [Zea mays]
Zm00001d006347	10.6107	10.3178	11.0475	17.9242	17.805	17.2683	uncharacterized protein LOC103647660 [Zea mays]
Zm00001d007295	10.908	11.3495	10.9803	18.0863	17.7277	15.8843	transcriptional corepressor SEUSS [Zea mays]
Zm00001d049192	10.7004	11.6086	11.3385	17.2529	17.3473	16.6056	chaperone protein dnaJ-related [Zea mays]
Zm00001d031876	3.77565	4.63789	6.37366	29.5279	20.8158	19.6941	Putative dual specificity protein phosphatase DSP8 [Zea mays]
Zm00001d022467	8.38557	7.0793	6.83487	15.4992	25.1684	21.8289	anthocyanidin 3-O-glucosyltransferase [Zea mays]
Zm00001d043190	13.012	9.63592	9.19995	13.5253	19.5311	19.8449	uncharacterized protein LOC100279082 [Zea mays]
Zm00001d039446	10.4564	10.1508	11.8975	17.517	18.1996	16.4029	uncharacterized protein LOC100194011 [Zea mays]
Zm00001d020741	10.9037	10.3966	11.468	16.9289	17.9172	16.8403	gibberellin receptor GID1L2 [Zea mays]
Zm00001d035113	9.89181	10.8405	12.9396	16.8226	17.4819	16.2324	Homeodomain-like superfamily protein [Zea mays]
Zm00001d034493	10.3056	10.9463	10.0731	17.1161	18.6739	16.9127	riboflavin kinase family protein [Zea mays]
Zm00001d006458	8.98572	9.95706	10.1528	18.036	17.0518	19.7437	uncharacterized protein LOC100303780 [Zea mays]
Zm00001d029218	2.96997	3.61117	3.7343	26.696	23.3676	23.4867	Protein SRG1 [Zea mays]
Zm00001d028398	7.45744	6.81389	6.59385	23.2069	20.9839	18.6788	Glycosyl hydrolase family 10 protein [Zea mays]
Zm00001d018358	11.0039	9.93918	10.0336	18.013	17.2835	17.3129	uncharacterized protein LOC100382079 [Zea mays]
Zm00001d012938	8.24556	8.1956	9.76893	20.4853	19.0239	17.8299	D-xylose-proton symporter-like 3 chloroplastic [Zea mays]
Zm00001d002164	6.98376	7.85596	8.85124	22.5725	20.1517	17.0547	hypothetical protein ZEAMMB73_Zm00001d002164 [Zea mays]
Zm00001d047553	9.1771	13.3577	7.26755	21.7769	15.0174	16.2809	unknown [Zea mays]
Zm00001d018081	10.979	8.77021	9.73203	13.8919	20.4714	18.729	uncharacterized protein LOC100280553 [Zea mays]
Zm00001d032081	8.05199	8.80977	8.06309	19.9988	19.7555	17.8437	uncharacterized LOC100192502 [Zea mays]
Zm00001d038741	8.58757	8.47666	7.85863	17.4121	21.0903	18.9266	Pistil-specific extensin-like protein [Zea mays]
Zm00001d016582	8.5296	7.8391	6.31034	13.8259	22.7888	22.7385	uncharacterized protein LOC103627198 [Zea mays]
Zm00001d036425	3.2027	2.45746	2.4801	22.6512	25.3197	25.388	silky 1 [Zea mays]
Zm00001d039504	12.3244	10.1163	6.42615	18.0017	17.3012	17.1413	hypothetical protein ZEAMMB73_Zm00001d039504 [Zea mays]
Zm00001d045631	9.26904	7.83308	8.35453	21.6997	18.2634	15.7529	Acyl-CoA N-acyltransferase with RING/FYVE/PHD-type zinc finger domain [Zea mays]
Zm00001d026257	10.1326	9.87237	8.92305	18.7085	17.6179	15.8999	mannosyl-oligosaccharide 1,2-alpha-mannosidase MNS1 [Zea mays]
Zm00001d008929	9.77233	10.7931	9.65572	17.5661	16.5014	16.6365	GDSL esterase/lipase [Zea mays]
Zm00001d046913	10.6894	9.59659	9.25008	16.0926	17.8209	17.445	heat shock complementing factor1 [Zea mays]
Zm00001d017960	10.4635	9.88189	11.3667	15.9058	15.7681	17.4765	uncharacterized protein LOC100283384 [Zea mays]
Zm00001d017225	2.34467	2.64647	2.79061	26.0997	25.5309	21.2706	hypothetical protein ZEAMMB73_Zm00001d017225 [Zea mays]
Zm00001d038274	10.6843	10.2268	9.73678	16.9322	16.068	16.5404	uncharacterized protein LOC100277843 [Zea mays]
Zm00001d023387	11.9324	8.76197	9.95309	8.59118	20.197	20.6883	uncharacterized protein LOC100278780 [Zea mays]
Zm00001d006184	7.49723	6.99092	7.85292	19.1827	19.3648	18.9715	uncharacterized LOC100277053 [Zea mays]
Zm00001d020549	9.13635	8.41043	9.01134	18.3962	16.3985	18.4458	HAD-superfamily hydrolase subfamily IG 5&apos;-nucleotidase [Zea mays]
Zm00001d021850	11.8668	9.70137	9.25045	13.6686	16.957	18.089	uncharacterized protein LOC100283229 precursor [Zea mays]
Zm00001d003034	7.00434	7.10479	7.59817	18.9747	20.0441	18.5298	uncharacterized protein LOC100216596 [Zea mays]
Zm00001d035783	10.4325	9.36048	8.83071	17.789	15.7276	16.9559	pro-resilin [Zea mays]
Zm00001d014530	9.59242	7.46191	8.55377	16.316	20.1554	16.9707	Phenolic glucoside malonyltransferase 1 [Zea mays]
Zm00001d025400	10.6577	10.0452	10.2743	15.6015	16.2362	16.1693	monooxygenase 1 [Zea mays]
Zm00001d021243	10.0492	8.59254	9.51913	17.5835	16.6434	16.5791	uncharacterized LOC100192569 [Zea mays]
Zm00001d026252	9.95226	9.6883	9.22147	14.5142	18.3372	17.1783	putative WRKY DNA-binding domain superfamily protein [Zea mays]
Zm00001d042721	11.1713	9.09419	10.0131	13.1401	17.7997	17.1883	unknown [Zea mays]
Zm00001d040563	7.42932	9.19892	10.188	18.984	17.9319	14.5415	hypothetical protein ZEAMMB73_Zm00001d040563 [Zea mays]
Zm00001d039628	8.51928	8.94221	11.5214	18.8117	15.4769	14.8533	Pyridoxal phosphate (PLP)-dependent transferase superfamily protein [Zea mays]
Zm00001d039039	5.70058	4.80935	6.47906	20.6689	20.0136	20.4435	cold acclimation protein COR413-TM1 [Zea mays]
Zm00001d040202	10.2035	10.6181	9.8702	16.1036	15.1234	16.1764	charged multivesicular body protein 5 [Zea mays]
Zm00001d025055	11.0184	9.30607	8.93251	12.9582	17.1047	18.6309	probable protein phosphatase 2C 37 [Zea mays]
Zm00001d012702	8.53689	7.72276	8.73009	17.204	17.2938	18.4314	uncharacterized protein LOC100384708 isoform X1 [Zea mays]
Zm00001d010050	9.92026	9.37875	10.8028	16.1683	15.8564	15.6448	cytosolic endo-beta-N-acetylglucosaminidase 1 [Zea mays]
Zm00001d023859	10.716	9.765	10.3796	15.6268	16.0448	15.1638	Respiratory burst oxidase homolog protein B [Zea mays]
Zm00001d002663	8.82122	10.1852	9.57387	16.132	16.9578	16.0003	uncharacterized protein LOC100279193 isoform X1 [Zea mays]
Zm00001d037941	4.75728	4.0713	3.28831	16.3373	25.3824	23.8076	uncharacterized protein LOC100280468 isoform X1 [Zea mays]
Zm00001d021599	8.3549	7.56532	8.54605	19.547	16.4036	17.1882	SKU5 similar 4 [Zea mays]
Zm00001d006590	7.82308	7.05122	6.70476	17.4896	19.5291	18.9255	ARM repeat superfamily protein [Zea mays]
Zm00001d006494	5.20003	4.73342	5.5589	21.9958	20.4162	19.5182	putative MATE efflux family protein isoform X1 [Zea mays]
Zm00001d051605	9.26609	9.59558	11.014	16.7437	16.099	14.6632	uncharacterized protein LOC100194252 [Zea mays]
Zm00001d005403	9.73293	10.2912	10.3215	17.7494	14.8191	14.4179	tetratricopeptide repeat protein 27 homolog isoform X1 [Zea mays]
Zm00001d020986	8.53411	8.28543	9.07405	16.3191	17.6585	17.4358	uncharacterized protein LOC100276406 [Zea mays]
Zm00001d047351	10.9524	8.53348	8.91707	17.3503	16.4033	15.1326	PLAC8 family protein [Zea mays]
Zm00001d034066	6.55394	5.80747	5.34327	19.972	18.7808	20.7927	uncharacterized protein LOC100382376 [Zea mays]
Zm00001d049550	10.151	10.5622	9.7351	15.4063	16.6582	14.7001	topoisomerase-like enzyme2 [Zea mays]
Zm00001d045657	8.68823	7.2314	7.2834	12.832	19.7412	21.0838	nudix hydrolase 4 [Zea mays]
Zm00001d038242	9.32193	10.4294	9.291	14.0187	17.3595	16.4279	hypothetical protein ZEAMMB73_Zm00001d038242 [Zea mays]
Zm00001d028785	8.66531	8.80328	8.87557	18.0712	16.7541	15.574	unknown [Zea mays]
Zm00001d013654	7.82895	7.30255	7.92478	16.5889	19.0589	18.0364	uncharacterized protein LOC100502336 [Zea mays]
Zm00001d033054	10.7813	6.95162	6.60494	11.7166	18.658	21.9479	protein FATTY ACID EXPORT 5 [Zea mays]
Zm00001d037693	7.67768	5.88759	6.22666	19.4519	19.6597	17.5313	NADP-dependent malic enzyme [Zea mays]
Zm00001d019793	1.55786	1.61914	1.68876	28.1602	21.6251	21.7666	--
Zm00001d014991	9.49731	9.05257	11.1183	15.6038	15.9491	15.0036	uncharacterized protein LOC103626522 [Zea mays]
Zm00001d018177	10.3228	9.608	8.69	11.356	16.8226	19.4212	hypothetical protein ZEAMMB73_Zm00001d018177 [Zea mays]
Zm00001d043485	7.24782	6.82545	7.8234	17.2885	18.1543	18.7508	uncharacterized protein LOC100285171 [Zea mays]
Zm00001d026590	10.0033	9.42623	10.2424	16.9689	15.1676	14.219	Auxin response factor 8 [Zea mays]
Zm00001d007504	11.1638	7.75664	8.84305	15.1765	15.5793	17.4564	Sterol 14-demethylase [Zea mays]
Zm00001d012731	9.02017	8.09631	9.43797	16.9738	16.0036	16.3421	Auxin response factor 3 [Zea mays]
Zm00001d048690	8.1624	7.23188	7.97003	16.2285	18.8435	17.2063	serine carboxypeptidase-like 50 [Zea mays]
Zm00001d006750	7.42871	7.82249	7.18517	14.0574	20.7612	18.2307	uncharacterized protein LOC100284162 precursor [Zea mays]
Zm00001d033951	3.09874	3.13413	2.95463	22.2054	22.3508	21.7419	uncharacterized protein LOC100282480 [Zea mays]
Zm00001d037932	7.51102	8.54119	9.27395	18.6433	15.9807	15.3412	Transducin/WD40 repeat-like superfamily protein [Zea mays]
Zm00001d014140	8.23271	10.7927	8.55024	15.0855	14.8057	17.7429	uncharacterized protein LOC100279045 [Zea mays]
Zm00001d022518	9.86599	8.87818	8.65739	16.5453	16.1598	15.0348	uncharacterized LOC100272269 [Zea mays]
Zm00001d011468	9.97703	9.02326	7.73754	13.1334	16.2734	18.9573	uncharacterized protein LOC100277199 precursor [Zea mays]
Zm00001d026244	10.977	9.50308	8.72725	15.0021	15.0654	15.6715	putative putrescine-binding domain family protein [Zea mays]
Zm00001d010911	8.72267	8.37226	8.36434	15.5998	16.7347	17.1337	chitinase 10 [Zea mays]
Zm00001d045036	9.31202	9.88773	10.1116	14.0731	15.9087	15.5556	Chaperone DnaJ-domain superfamily protein [Zea mays]
Zm00001d010102	0.588796	0.738994	1.02244	24.1428	25.6895	22.6288	dehydrin DHN4 [Zea mays]
Zm00001d006834	8.77176	7.89683	9.1167	13.9038	17.3266	17.7432	hypothetical protein ZEAMMB73_Zm00001d006834 [Zea mays]
Zm00001d016691	9.2219	9.24726	8.69114	14.4775	15.7699	17.3165	hypothetical protein [Zea mays]
Zm00001d047057	8.85509	9.94677	8.78346	14.8062	17.0742	15.1078	hypothetical protein ZEAMMB73_Zm00001d047057 [Zea mays]
Zm00001d018893	0.06796	0.089787	0.055883	26.5941	25.1566	22.5867	hypothetical protein ZEAMMB73_Zm00001d018893 [Zea mays]
Zm00001d021579	9.01194	9.85507	9.93134	16.2446	15.6867	13.6915	putative DUF869 domain containing family protein [Zea mays]
Zm00001d049673	5.33222	4.9102	4.49726	20.514	17.1143	21.9767	ARM repeat superfamily protein [Zea mays]
Zm00001d009631	9.72377	8.88595	8.83886	16.7786	15.8521	14.2401	CTP synthase family protein [Zea mays]
Zm00001d019866	6.06109	7.10476	5.8698	17.7262	19.7086	17.7839	uncharacterized protein LOC111589729 isoform X2 [Zea mays]
Zm00001d038306	5.96621	6.30177	5.77469	18.5372	17.9763	19.4062	uncharacterized protein LOC100276348 isoform X2 [Zea mays]
Zm00001d011202	9.33767	9.5435	9.69241	14.7297	14.7097	15.802	probable protein phosphatase 2C 6 isoform X2 [Zea mays]
Zm00001d040130	9.41616	9.69975	8.60021	14.0694	16.3912	15.6201	fasciated ear3 [Zea mays]
Zm00001d004611	6.16272	5.32587	6.18473	15.8264	19.9315	20.3132	uncharacterized protein LOC103646915 [Zea mays]
Zm00001d037785	9.63574	9.18756	6.90789	16.4544	15.1638	16.3533	T-complex protein 1 subunit epsilon [Zea mays]
Zm00001d005628	7.6982	7.30592	7.95181	15.8412	18.5981	16.2673	uncharacterized protein LOC100276691 [Zea mays]
Zm00001d032517	7.21937	7.01157	6.60206	17.4792	16.1592	19.144	uncharacterized protein LOC100276276 [Zea mays]
Zm00001d015095	6.89965	6.73188	7.82319	15.9876	19.2371	16.8827	lil3 protein [Zea mays]
Zm00001d005029	9.66539	8.54048	8.12277	13.719	16.5883	16.8688	uncharacterized LOC100274320 [Zea mays]
Zm00001d050884	8.9558	9.97768	10.1042	15.7648	14.3039	14.3739	RING/FYVE/PHD zinc finger superfamily protein [Zea mays]
Zm00001d043453	8.79458	8.60452	7.05874	15.9077	17.0665	15.8705	early nodulin-like protein 3 precursor [Zea mays]
Zm00001d035253	7.47289	7.57806	7.833	16.7676	17.661	15.9498	hypothetical protein ZEAMMB73_Zm00001d035253 [Zea mays]
Zm00001d019792	1.41261	1.52763	1.81038	25.9783	22.4158	20.1174	hypothetical protein ZEAMMB73_Zm00001d019792, partial [Zea mays]
Zm00001d048370	3.10408	2.47426	2.14714	21.5042	22.1154	21.8988	Putative cytochrome P450 superfamily protein [Zea mays]
Zm00001d014688	9.01836	8.92437	9.47669	13.2958	17.2889	15.1669	rhomboid-like protein 14, mitochondrial [Zea mays]
Zm00001d011931	5.14899	5.88172	7.20246	19.9353	19.5152	15.4836	hypothetical protein [Zea mays]
Zm00001d035412	6.78011	7.53072	7.66389	18.4646	16.5684	16.0934	hypothetical protein ZEAMMB73_Zm00001d035412 [Zea mays]
Zm00001d035346	6.85473	7.462	7.66284	18.9645	16.6877	15.299	putative sucrose-phosphatase 2 [Zea mays]
Zm00001d034978	7.00615	6.73562	5.79931	18.6962	17.1994	17.4671	uncharacterized protein LOC100281644 [Zea mays]
Zm00001d036932	5.42119	6.41944	7.68623	18.9268	18.1813	16.2644	hypothetical protein ZEAMMB73_Zm00001d036932 [Zea mays]
Zm00001d026567	4.87516	5.41668	6.21392	21.6402	17.6997	17.0444	hypothetical protein ZEAMMB73_Zm00001d026567 [Zea mays]
Zm00001d018032	8.51574	8.55709	8.75126	14.9469	16.4273	15.5333	putative mannan synthase 7 [Zea mays]
Zm00001d010732	8.43437	8.05586	7.49194	16.7204	15.2804	16.709	Rho-related protein from plants 7 [Zea mays]
Zm00001d022211	9.75454	9.64452	6.98915	11.244	17.216	17.8076	hypothetical protein ZEAMMB73_Zm00001d022211 [Zea mays]
Zm00001d048784	5.55691	6.07713	5.69318	19.8778	19.6381	15.7927	E3 ubiquitin-protein ligase RGLG1 [Zea mays]
Zm00001d027447	8.51315	7.6291	7.88324	17.7759	14.2377	16.5195	Det1 complexing ubiquitin ligase [Zea mays]
Zm00001d053376	9.13059	8.97323	10.3881	15.362	14.1572	14.5322	AAA-type ATPase family protein / ankyrin repeat family protein [Zea mays]
Zm00001d042706	9.06652	8.87895	10.7899	16.4367	13.8504	13.2499	ARM repeat superfamily protein [Zea mays]
Zm00001d000205	7.96691	7.49816	8.79809	17.4017	16.3242	14.2194	Carboxypeptidase SOL1 [Zea mays]
Zm00001d033374	4.16519	4.75436	3.85296	20.442	19.0793	19.849	Ubiquitin-conjugating enzyme 15 [Zea mays]
Zm00001d021813	10.8506	9.60406	8.16151	14.9935	17.2899	11.2035	uncharacterized protein LOC100191708 precursor [Zea mays]
Zm00001d003588	8.27914	7.29476	8.39286	17.0268	16.5951	14.3319	Ras-related protein RABD1 [Zea mays]
Zm00001d030759	8.91877	8.91489	8.96139	15.246	15.1225	14.6519	lectin-like receptor kinase 7 precursor [Zea mays]
Zm00001d013606	8.24671	9.98964	9.69686	15.5095	15.1011	13.2105	hypothetical protein ZEAMMB73_Zm00001d013606, partial [Zea mays]
Zm00001d018451	10.4132	9.66674	8.46963	15.3037	13.0102	14.6154	uncharacterized protein LOC100217312 [Zea mays]
Zm00001d029424	8.04132	7.43868	6.06616	17.9611	15.8578	16.0728	hypothetical protein ZEAMMB73_Zm00001d029424 [Zea mays]
Zm00001d047779	9.12173	8.78649	9.42557	16.0479	14.5301	13.4292	plant-specific domain TIGR01589 family protein [Zea mays]
Zm00001d026689	8.97141	9.45019	9.33482	14.7085	14.88	13.914	8-amino-7-oxononanoate synthase [Zea mays]
Zm00001d052838	10.0032	7.42195	7.10617	9.76845	18.7204	18.1453	uncharacterized protein LOC100277570 [Zea mays]
Zm00001d009718	7.37216	7.09332	6.5045	10.0351	20.3361	19.7975	uncharacterized protein LOC100191327 [Zea mays]
Zm00001d014809	8.32438	8.33361	9.82738	15.999	14.7275	13.8548	plant/F20M13-60 protein [Zea mays]
Zm00001d038326	9.543	9.40597	8.51424	12.0266	15.7817	15.4999	uncharacterized protein LOC100274512 [Zea mays]
Zm00001d008577	5.74142	6.31404	4.86777	16.022	16.5477	21.2011	16.9 kDa class I heat shock protein 1 [Zea mays]
Zm00001d016714	7.28395	8.19896	7.41846	14.2825	16.764	16.5956	uncharacterized protein LOC100275820 [Zea mays]
Zm00001d041657	4.71244	7.20899	4.76714	16.7737	18.741	18.2204	OSJNBa0024J22.14-like protein [Zea mays]
Zm00001d038720	7.63475	8.84435	9.47283	16.0218	15.1386	13.2428	uncharacterized protein LOC100382584 [Zea mays]
Zm00001d036575	1.06593	1.33252	1.48781	22.4523	21.799	21.9617	Putative ribosomal protein S4 (RPS4A) family protein [Zea mays]
Zm00001d011396	8.3834	8.44265	9.20555	12.8823	16.1934	14.9223	probable ADP-ribosylation factor GTPase-activating protein AGD11 [Zea mays]
Zm00001d013765	9.57316	8.51004	8.43581	14.8966	14.6347	13.8842	SMAD/FHA domain-containing protein [Zea mays]
Zm00001d007891	8.22967	8.5993	7.57857	14.4803	16.2073	14.7945	agamous-like MADS-box protein AGL62 [Zea mays]
Zm00001d021058	8.1415	10.0618	8.74121	9.29219	19.5069	14.0456	hypothetical protein ZEAMMB73_Zm00001d021058 [Zea mays]
Zm00001d025914	6.73273	7.57918	5.49394	17.6224	16.6022	15.7189	hypothetical protein ZEAMMB73_Zm00001d025914, partial [Zea mays]
Zm00001d033272	8.0741	9.15933	8.24107	16.8517	13.7347	13.5635	Organic cation/carnitine transporter 7 [Zea mays]
Zm00001d012144	7.25908	6.42773	6.9085	14.5386	17.3366	17.0593	4-coumarate--CoA ligase-like 9 [Zea mays]
Zm00001d016158	9.58831	9.06011	9.06015	16.6074	5.90533	19.293	prefoldin subunit 6 [Zea mays]
Zm00001d015780	7.5928	8.52694	8.18731	14.5202	16.3787	14.2284	Protein WVD2-like 5 [Zea mays]
Zm00001d024832	8.4831	8.16588	8.16861	14.4538	14.0529	16.0467	Sodium/hydrogen exchanger [Zea mays]
Zm00001d010353	3.25014	3.05561	1.44107	19.5394	22.8645	19.1721	alpha/beta-Hydrolases superfamily protein [Zea mays]
Zm00001d034279	10.1068	7.82258	9.30035	10.8323	16.1281	15.0317	uncharacterized protein LOC100276901 [Zea mays]
Zm00001d035562	6.64586	6.86133	7.58454	15.85	15.5735	16.2819	uncharacterized protein LOC100502041 [Zea mays]
Zm00001d029906	7.75712	8.56423	7.17125	13.5433	14.7737	16.9584	beta-expansin 7 precursor [Zea mays]
Zm00001d009336	7.60502	8.82859	7.92297	15.2287	15.167	13.8844	HEAT repeat-containing protein, partial [Zea mays]
Zm00001d041962	8.78476	7.92666	8.18488	14.7491	15.4264	13.5403	glycerol-3-phosphate dehydrogenase [Zea mays]
Zm00001d012996	8.39894	8.09379	8.46564	14.978	15.6152	12.9112	uncharacterized protein LOC100191210 [Zea mays]
Zm00001d025931	8.34239	8.41221	8.76628	16.2691	13.3497	13.2459	hypothetical protein ZEAMMB73_Zm00001d025931 [Zea mays]
Zm00001d013348	5.83597	6.44172	6.7767	17.2511	16.9721	15.0821	thioredoxin superfamily protein isoform X1 [Zea mays]
Zm00001d020744	6.77645	7.29903	6.59816	15.2114	17.0525	15.3491	putative carboxylesterase 2 [Zea mays]
Zm00001d049178	7.58768	6.95544	7.23386	13.6096	15.316	17.5735	uncharacterized protein LOC100381730 [Zea mays]
Zm00001d050992	7.98881	7.96225	7.99071	14.6945	14.4587	15.1398	very-long-chain 3-oxoacyl-CoA reductase 1-like [Zea mays]
Zm00001d028482	9.20459	8.96372	8.52092	13.3824	14.3125	13.7552	patatin-like protein 3 [Zea mays]
Zm00001d036008	9.81134	8.8652	8.09549	13.4366	14.0362	13.8669	calcium dependent protein kinase14 [Zea mays]
Zm00001d015657	9.22561	9.15048	8.52783	12.752	15.3297	12.9703	Phytoene dehydrogenase-like [Zea mays]
Zm00001d006947	2.1341	2.72179	1.85231	22.2005	19.3936	19.5642	cytochrome P450 709B1 [Zea mays]
Zm00001d018941	8.01272	8.74831	9.82589	14.4804	13.5965	13.1387	uncharacterized protein LOC100280318 [Zea mays]
Zm00001d021772	4.83934	2.59369	3.64745	18.8454	15.315	22.4793	hypothetical protein [Zea mays]
Zm00001d044502	6.0779	7.16703	6.16713	17.356	16.4994	14.327	Ubiquitin-conjugating enzyme family protein [Zea mays]
Zm00001d049440	6.6471	7.35706	5.98581	17.3941	16.3373	13.6567	uncharacterized protein LOC100281604 [Zea mays]
Zm00001d038847	8.30974	8.43017	8.99574	16.01	13.5714	11.9244	Beta-galactosidase 17 [Zea mays]
Zm00001d053438	7.66383	7.79646	7.84493	14.6192	13.9537	15.3261	unknown [Zea mays]
Zm00001d020272	5.83435	6.67554	5.95515	15.9053	17.5488	15.243	probable trehalose-phosphate phosphatase 7 isoform X5 [Zea mays]
Zm00001d051214	7.30103	6.66638	8.76177	16.0755	13.225	15.0669	nitrilase 2 [Zea mays]
Zm00001d016059	9.32658	6.1702	6.55501	14.4813	14.9143	15.5013	hypothetical protein ZEAMMB73_Zm00001d016059, partial [Zea mays]
Zm00001d019624	4.98234	5.70426	6.55175	18.1782	16.7789	14.7322	hypothetical protein ZEAMMB73_Zm00001d019624 [Zea mays]
Zm00001d005609	9.93362	7.35784	6.01918	8.13632	16.0721	19.2889	probable protein phosphatase 2C 68 isoform 2 [Zea mays]
Zm00001d006377	7.87733	7.49533	8.17752	15.4089	14.6155	13.1619	uncharacterized protein LOC100217176 [Zea mays]
Zm00001d022062	7.57426	7.41826	7.54701	13.0651	15.9976	14.9958	hypothetical protein ZEAMMB73_Zm00001d022062 [Zea mays]
Zm00001d022144	8.8188	7.6476	7.85642	13.5882	14.2885	14.3909	3-oxoacyl-[acyl-carrier-protein] synthase II chloroplastic [Zea mays]
Zm00001d037151	8.83305	7.95894	8.37924	14.3208	13.4522	13.5655	Erwinia induced protein 1 [Zea mays]
Zm00001d012297	7.11598	8.83571	8.28844	16.1464	13.3643	12.5045	--
Zm00001d005939	4.66285	4.82451	4.37085	18.0344	15.488	18.8633	DNA binding protein [Zea mays]
Zm00001d001813	7.71028	8.81041	8.00717	13.8608	13.8022	13.7569	Protein kinase superfamily protein [Zea mays]
Zm00001d048147	7.99417	8.0803	8.05576	12.0203	13.7116	16.0823	Syntaxin-61 [Zea mays]
Zm00001d019794	1.7144	1.06323	1.70336	22.5309	19.3206	19.5875	hypothetical protein ZEAMMB73_Zm00001d019794 [Zea mays]
Zm00001d043301	7.06419	8.45552	8.46996	14.7103	14.9684	12.0375	uncharacterized protein LOC100382102 [Zea mays]
Zm00001d038698	8.49259	8.43611	8.70889	12.7784	12.5108	14.5753	unknown [Zea mays]
Zm00001d005808	6.80677	8.73638	9.38879	13.5012	13.2915	13.773	putative ethanolamine kinase [Zea mays]
Zm00001d037756	7.54051	7.23048	6.86736	15.1833	14.0973	14.5757	zinc transporter 4 isoform X1 [Zea mays]
Zm00001d009866	8.18789	9.13772	7.41694	12.1301	12.3706	16.1237	uncharacterized protein LOC100191345 [Zea mays]
Zm00001d033477	6.72353	6.44531	5.50258	14.5636	17.0506	15.005	uncharacterized protein LOC100275997 [Zea mays]
Zm00001d053429	9.27248	7.12809	6.74841	12.3907	17.1661	12.4564	DNA binding protein [Zea mays]
Zm00001d030936	0.067573	0.024735	0	23.6218	20.7443	20.6526	hypothetical protein ZEAMMB73_Zm00001d030936 [Zea mays]
Zm00001d046866	7.26835	6.95458	7.16928	12.37	16.2936	15.0549	tetraspanin-8 [Sorghum bicolor]
Zm00001d008752	7.36778	8.25008	7.94466	15.4083	13.5912	12.4906	Calcium-dependent lipid-binding (CaLB domain) family protein [Zea mays]
Zm00001d027965	5.9468	6.15469	6.08909	14.5399	17.06	15.1953	uncharacterized protein LOC100192462 precursor [Zea mays]
Zm00001d010465	8.58701	7.00921	7.22577	13.9853	15.0598	13.0528	uncharacterized protein LOC100277664 [Zea mays]
Zm00001d018871	4.51431	3.62902	4.32956	16.2077	18.9072	17.1534	protein QUIRKY [Zea mays]
Zm00001d002392	5.53287	7.0524	6.59281	16.9485	14.6312	13.8301	hypothetical protein ZEAMMB73_Zm00001d002392 [Zea mays]
Zm00001d019314	7.19524	7.92025	7.8772	15.8833	10.2289	15.4794	mRNA-decapping enzyme-like protein [Zea mays]
Zm00001d002875	6.06691	8.74589	8.45917	14.5062	15.1262	11.6158	hypothetical protein ZEAMMB73_Zm00001d002875 [Zea mays]
Zm00001d007121	5.9875	7.51741	8.23493	14.8738	14.0441	13.6832	CW-type Zinc Finger [Zea mays]
Zm00001d015256	8.32434	9.06381	7.95294	14.2979	12.8091	11.769	Phospholipase D beta 1 [Zea mays]
Zm00001d045237	0	0	0	22.6323	21.3127	20.2039	ATPase 2 plasma membrane-type [Zea mays]
Zm00001d048440	7.9385	9.07717	8.33918	12.7177	12.1352	13.8671	Beta-galactosidase 5 [Zea mays]
Zm00001d043992	7.93865	8.75548	8.56172	12.9504	12.9511	12.905	bZIP transcription factor1 [Zea mays]
Zm00001d023279	3.44104	3.65786	4.02982	17.7575	16.6417	18.476	probable inactive serine/threonine-protein kinase bub1 [Zea mays]
Zm00001d026643	4.72218	5.76098	6.58522	15.0199	15.9394	15.8961	L-asparaginase family protein [Zea mays]
Zm00001d015133	6.13191	6.38659	6.33543	15.2269	14.9962	14.4888	Metal transporter Nramp6 [Zea mays]
Zm00001d048055	8.42508	8.00668	7.77151	13.9523	13.0231	12.3847	glucan endo-1,3-beta-glucosidase 3 precursor [Zea mays]
Zm00001d040705	7.97108	7.11149	7.77694	13.2217	13.7448	13.7159	uncharacterized protein LOC100273283 [Zea mays]
Zm00001d051573	7.36009	6.49334	7.33685	14.8079	13.0021	14.4883	zinc finger homeodomain protein 1 [Zea mays]
Zm00001d029002	6.16134	0.970569	5.92466	21.7339	14.621	13.8085	Alba DNA/RNA-binding protein [Zea mays]
Zm00001d016741	7.44107	6.7797	7.31808	7.37924	17.2765	16.9907	pectinesterase inhibitor domain containing protein precursor [Zea mays]
Zm00001d031599	7.65339	6.84168	8.14384	10.8029	15.0425	14.625	Proteasome subunit beta type [Zea mays]
Zm00001d007401	3.62414	5.71673	5.62066	17.6222	15.4487	15.0152	hypothetical protein ZEAMMB73_Zm00001d007401 [Zea mays]
Zm00001d049325	6.77519	7.38549	7.60545	13.5599	14.1654	13.2743	protein aq_1857 [Zea mays]
Zm00001d043524	8.11786	7.52479	7.7799	12.5662	13.5878	13.1064	uncharacterized protein LOC100278152 precursor [Zea mays]
Zm00001d010121	7.8445	7.49034	7.17426	13.367	13.8602	12.9293	pentatricopeptide repeat-containing protein At5g39710 isoform X1 [Zea mays]
Zm00001d003009	8.17888	5.50371	4.06755	7.46004	17.2429	20.1711	uncharacterized protein LOC100276955 [Zea mays]
Zm00001d013122	6.8494	8.61078	8.30461	13.201	14.29	11.364	Ycf20-like protein [Zea mays]
Zm00001d036763	8.79244	7.41965	7.25281	9.18116	16.3606	13.5788	premnaspirodiene oxygenase [Zea mays]
Zm00001d018464	8.3015	8.14474	6.27679	13.1939	13.2084	13.4401	uncharacterized protein LOC100276225 [Zea mays]
Zm00001d009710	7.32916	7.08629	6.74696	13.4265	14.3708	13.5372	Putative DUF1221-domain containing protein kinase family protein [Zea mays]
Zm00001d006888	3.0137	3.38472	4.0818	19.133	16.8354	15.8224	65-kDa microtubule-associated protein 3 [Zea mays]
Zm00001d023453	9.10261	8.33752	7.30834	11.0198	11.9613	14.5251	uncharacterized protein LOC100381686 [Zea mays]
Zm00001d024016	7.12249	7.34723	5.38009	16.3733	14.03	11.9957	zinc finger (Ran-binding) family protein [Zea mays]
Zm00001d015393	7.71977	7.46955	6.44325	13.2114	13.9645	13.4109	10A19I.15 [Zea mays]
Zm00001d044290	7.05253	7.63469	8.81831	12.9741	12.8622	12.8374	uncharacterized protein LOC100272556 precursor [Zea mays]
Zm00001d035695	6.97245	7.97064	9.06035	13.4544	12.5869	12.1057	putative serine/threonine-protein kinase WNK3 [Zea mays]
Zm00001d047149	7.12402	6.36355	6.2079	13.9664	14.6625	13.6179	Pentatricopeptide repeat-containing protein [Zea mays]
Zm00001d046225	6.1329	6.4336	5.92294	15.6539	14.9387	12.851	Multidrug resistance protein ABC transporter family [Zea mays]
Zm00001d044278	6.69998	7.69221	7.63057	15.1061	11.1941	13.44	DNA repair protein RAD51 [Zea mays]
Zm00001d052639	10.3836	7.91022	6.02792	7.55142	13.663	16.2037	E3 ubiquitin-protein ligase BOI [Zea mays]
Zm00001d035064	3.26556	2.65552	2.04241	15.0542	18.9885	19.6453	uncharacterized protein LOC100191955 [Zea mays]
Zm00001d018276	6.95886	6.82395	6.78819	14.3498	13.4917	13.2133	uncharacterized protein LOC100383675 [Zea mays]
Zm00001d023575	6.51322	6.35401	5.18179	14.0794	15.4761	13.9072	disease resistance response protein 206 precursor [Zea mays]
Zm00001d015156	6.97592	7.21289	6.72785	14.7531	13.8336	11.9548	Pentatricopeptide repeat-containing protein mitochondrial [Zea mays]
Zm00001d012016	8.20369	6.52983	6.79828	12.9669	13.0812	13.859	F-box protein At1g67340 [Zea mays]
Zm00001d034077	7.72729	6.89654	5.21827	12.2938	14.3055	14.9657	unknown [Zea mays]
Zm00001d035560	6.73772	7.16818	6.9849	14.6811	13.6858	12.1206	jasmonate-induced protein [Zea mays]
Zm00001d020038	8.35305	8.42236	7.67059	11.418	13.5029	11.9722	uncharacterized protein LOC542662 isoform X1 [Zea mays]
Zm00001d045733	1.89406	2.20883	1.84515	21.7271	18.1601	15.4655	hypothetical protein ZEAMMB73_Zm00001d045733 [Zea mays]
Zm00001d044285	3.13871	3.17059	3.08542	16.5021	19.3582	15.8978	calcineurin B-like10 [Zea mays]
Zm00001d048683	6.62188	6.36575	6.69087	13.3696	14.0214	14.0536	probable E3 ubiquitin-protein ligase ARI7 [Zea mays]
Zm00001d038860	5.12648	5.64796	5.15078	14.9118	15.5015	14.7605	AT5g56980/MHM17_10-like protein [Zea mays]
Zm00001d044940	6.83648	6.64772	5.86926	11.57	15.5413	14.586	bZIP transcription factor 46 isoform X1 [Zea mays]
Zm00001d028584	6.38386	6.83455	5.92019	13.7638	14.6111	13.5362	uncharacterized protein LOC100274847 [Zea mays]
Zm00001d034736	5.99059	6.63118	7.24009	13.2675	14.4056	13.4998	cysteine--tRNA ligase CPS1, chloroplastic/mitochondrial isoform X1 [Zea mays]
Zm00001d034633	6.59817	7.44	7.31146	14.1409	12.5167	12.7613	Transducin/WD40 repeat-like superfamily protein [Zea mays]
Zm00001d042051	7.40759	6.6206	6.47214	13	14.6286	12.5204	uncharacterized protein LOC100216746 precursor [Zea mays]
Zm00001d009041	2.55594	2.43902	3.07864	18.3682	17.5409	16.6176	hypothetical protein ZEAMMB73_Zm00001d009041, partial [Zea mays]
Zm00001d026628	7.54129	7.92702	6.45825	12.0787	12.6943	13.8989	Dof zinc finger protein DOF1.6 [Zea mays]
Zm00001d038404	6.81532	7.62338	7.95981	13.0536	12.6151	12.336	Ypt/Rab-GAP domain of gyp1p superfamily protein [Zea mays]
Zm00001d006022	8.49547	7.38168	6.51251	12.5412	11.7687	13.6762	transcription factor bHLH130 [Zea mays]
Zm00001d043157	6.30562	7.27951	7.74949	14.04	13.1098	11.7609	UBA/TS-N domain-containing protein [Zea mays]
Zm00001d047938	9.23929	7.15526	5.95913	11.0926	13.9416	12.8274	thaumatin-like protein 1 precursor [Zea mays]
Zm00001d005536	0	0	0	18.6962	20.9902	20.3692	hypothetical protein ZEAMMB73_Zm00001d050425 [Zea mays]
Zm00001d002715	6.94988	7.75117	8.51473	13.6161	10.7183	12.5036	BEACH domain-containing protein C2 [Zea mays]
Zm00001d019469	0	0	0	22.2845	20.4978	17.2166	Cyclin-B1-4, partial [Zea mays]
Zm00001d026042	6.58508	7.03508	6.2707	13.723	13.3319	13.036	putative purine permease 11 [Zea mays]
Zm00001d050092	8.88026	7.50767	7.20813	10.5786	13.5865	11.9358	uncharacterized protein LOC100501616 precursor [Zea mays]
Zm00001d037969	2.34145	2.64165	1.60912	17.2507	17.2158	18.5404	Inhibitor I family protein [Zea mays]
Zm00001d035721	8.49042	7.1915	8.11864	13.1391	10.2798	12.3719	DnaJ domain containing protein [Zea mays]
Zm00001d017859	7.20352	7.28653	7.32537	12.8602	12.6259	12.2208	unknown [Zea mays]
Zm00001d040160	8.17684	7.67452	7.70812	12.4441	12.1786	11.2744	unknown [Zea mays]
Zm00001d005016	6.27781	6.78551	6.67164	13.916	13.4015	12.3756	WRI1 transcription factor1 [Zea mays]
Zm00001d035041	6.57687	7.37768	6.66542	13.8784	12.4579	12.3723	Phospholipase SGR2 [Zea mays]
Zm00001d040075	7.64373	6.56386	7.24435	12.3735	12.9075	12.5149	uncharacterized protein LOC103649874 [Zea mays]
Zm00001d048090	7.52269	7.58011	6.6138	12.6316	12.5651	12.2759	uncharacterized protein LOC100382011 [Zea mays]
Zm00001d014196	6.61906	6.65233	7.27893	10.6067	15.2818	12.6496	ARM repeat superfamily protein [Zea mays]
Zm00001d045393	7.57619	6.99419	7.30465	13.8668	11.4379	11.8629	Ran BP2/NZF zinc finger-like superfamily protein [Zea mays]
Zm00001d027875	7.11254	6.09753	4.67906	11.1074	15.1185	14.927	solute carrier family 25 member 44 [Zea mays]
Zm00001d054069	7.12315	8.133	8.23687	11.4963	12.0933	11.9577	Tetratricopeptide repeat (TPR)-like superfamily protein [Zea mays]
Zm00001d043650	6.97312	7.24836	7.51894	11.887	12.9745	12.4147	Tryptophan aminotransferase-related protein 4 [Zea mays]
Zm00001d032245	6.05736	7.05161	7.04601	13.8512	12.6414	12.3508	DNA repair protein RAD4 [Zea mays]
Zm00001d027987	8.00094	6.92893	7.118	12.7879	10.8752	13.2572	transcription factor bHLH96 isoform X1 [Zea mays]
Zm00001d034564	7.10586	5.95563	6.84421	13.3253	13.0255	12.6457	probable galactinol--sucrose galactosyltransferase 2 [Zea mays]
Zm00001d017547	6.29207	5.35787	6.82209	13.2093	13.7338	13.4858	unknown [Zea mays]
Zm00001d002533	3.00674	3.43755	2.60797	16.0041	17.0091	16.6736	Abscisic acid receptor PYL9, partial [Zea mays]
Zm00001d032553	5.68815	5.49359	5.21603	13.2401	15.807	13.2466	Plant UBX domain-containing protein 10, partial [Zea mays]
Zm00001d007498	5.3305	6.22634	5.36023	14.8472	12.8207	14.0975	hypothetical protein ZEAMMB73_Zm00001d007498 [Zea mays]
Zm00001d045458	6.39652	6.53552	5.45587	11.516	13.9536	14.4323	protein EXORDIUM-like 3 [Zea mays]
Zm00001d024464	7.23381	6.35269	7.20972	10.7747	13.1387	13.386	uncharacterized protein LOC100194104 [Zea mays]
Zm00001d020711	7.15294	6.08716	6.53511	13.7476	11.4606	13.0383	ABSCISIC ACID-INSENSITIVE 5-like protein 5 [Zea mays]
Zm00001d018914	3.45042	2.1885	2.19486	16.2846	16.9496	16.9215	40S ribosomal protein S18 [Zea mays]
Zm00001d026306	4.72914	4.85443	4.76479	15.6919	14.8734	13.0608	probable LRR receptor-like serine/threonine-protein kinase At1g56130 [Zea mays]
Zm00001d000402	6.42822	5.98878	5.97721	13.8856	12.8664	12.8181	myosin heavy chain-related [Zea mays]
Zm00001d032992	7.96114	6.31844	7.09208	12.4231	13.7169	10.4517	pectinesterase-1 [Zea mays]
Zm00001d003148	4.53737	4.30156	4.31973	14.6887	14.6454	15.3641	Enhancer of rudimentary-like protein [Zea mays]
Zm00001d039156	7.33698	6.52306	7.22541	13.2961	12.1071	11.364	ELF3-like protein 2 [Zea mays]
Zm00001d024421	5.77517	5.51827	6.5282	12.9196	14.5378	12.2998	Phosphopantothenate--cysteine ligase 1 [Zea mays]
Zm00001d013507	6.71313	6.87327	7.93147	12.9784	12.1238	10.9438	stromal 70 kDa heat shock-related protein, chloroplastic [Zea mays]
Zm00001d031290	9.89817	7.0368	5.98317	8.17109	12.902	13.5268	RING-H2 finger protein [Zea mays]
Zm00001d041268	5.19053	5.55505	5.84248	13.732	13.7259	13.4281	uncharacterized protein LOC100193587 [Zea mays]
Zm00001d039873	6.5074	6.12474	6.00785	11.66	13.9281	13.2123	Pentatricopeptide repeat-containing protein chloroplastic [Zea mays]
Zm00001d038448	5.14931	5.46917	3.71429	13.1507	16.0924	13.8213	uncharacterized protein LOC100273220 [Zea mays]
Zm00001d031996	6.90311	7.14711	8.07033	12.6023	11.0111	11.5428	WD repeat-containing protein DWA2 [Zea mays]
Zm00001d017573	7.1784	7.42864	8.18235	12.8901	11.3141	10.1391	Transcription factor bHLH157 [Zea mays]
Zm00001d034157	6.92726	6.50337	7.97093	12.9273	12.3958	10.4079	hypothetical protein ZEAMMB73_Zm00001d034157 [Zea mays]
Zm00001d027864	6.05022	5.24919	3.59907	12.0741	16.4994	13.5451	cysteine proteinase inhibitor 5 [Zea mays]
Zm00001d002396	6.55681	6.35941	7.49196	13.1581	11.2417	12.1185	calcium-transporting ATPase 5, plasma membrane-type isoform X1 [Zea mays]
Zm00001d044167	6.46866	5.26141	5.40242	9.79633	16.8092	13.1113	ovate protein [Zea mays]
Zm00001d039726	5.03502	4.84978	3.07212	13.5549	16.3012	13.939	uncharacterized protein LOC100275461 [Zea mays]
Zm00001d048925	6.49844	5.26507	5.0625	11.4595	13.2261	15.0685	uncharacterized protein LOC100281121 [Zea mays]
Zm00001d018618	7.64829	7.68241	6.7592	10.3299	13.0616	11.0484	unknown [Zea mays]
Zm00001d004689	4.97418	5.36434	4.18102	14.625	13.2033	14.0815	herbicide safener binding protein 1 [Zea mays]
Zm00001d006608	5.82637	5.38985	5.8837	12.1489	12.2049	14.9551	hypothetical protein ZEAMMB73_Zm00001d006608 [Zea mays]
Zm00001d038186	4.769	4.54848	4.17473	14.5246	14.3547	14.0315	peptide transporter PTR2 [Zea mays]
Zm00001d021263	7.71785	7.1365	6.04001	10.484	12.3717	12.5777	heat stress transcription factor B-2c [Zea mays]
Zm00001d012033	5.44878	5.66108	5.52818	11.7786	14.7431	13.0725	uncharacterized protein LOC100192652 [Zea mays]
Zm00001d041685	7.59292	6.49534	4.15213	11.31	14.3077	12.3097	RALF precursor [Zea mays]
Zm00001d047000	9.34963	7.01335	4.93317	9.72343	13.1115	11.9406	uncharacterized protein LOC100277332 [Zea mays]
Zm00001d036950	2.2909	2.10988	2.19287	18.9711	17.2659	13.2395	uncharacterized protein LOC100191857 [Zea mays]
Zm00001d027874	5.52988	6.9587	5.82974	12.6866	12.845	12.1436	nuclear transcription factor y subunit a1 [Zea mays]
Zm00001d036080	7.47689	6.20605	4.66394	9.36663	16.9537	11.0905	Terpenoid synthases superfamily protein [Zea mays]
Zm00001d045094	6.93143	7.7589	7.5693	9.52948	11.6877	12.2741	uncharacterized protein LOC100382549 [Zea mays]
Zm00001d017470	7.22781	6.94421	7.4726	11.7397	12.6703	9.64569	alpha/beta-Hydrolases superfamily protein [Zea mays]
Zm00001d036871	1.61952	1.57626	0	15.6985	16.1879	20.4792	40S ribosomal protein S21 [Zea mays]
Zm00001d046936	8.29158	7.24058	6.63307	12.1683	10.3683	10.8312	Core-2/I-branching beta-16-N-acetylglucosaminyltransferase family protein [Zea mays]
Zm00001d051568	7.88737	7.04749	6.69316	11.2505	11.5496	11.0471	Tubby-like F-box protein 6 [Zea mays]
Zm00001d018242	7.16492	7.12873	7.8063	10.9807	10.8002	11.5125	Putative metal tolerance protein C3 [Zea mays]
Zm00001d018377	7.16918	6.40475	6.25629	10.6824	12.8075	12.0134	Diphosphomevalonate decarboxylase MVD2 [Zea mays]
Zm00001d008779	7.82806	6.72795	7.1402	10.7877	11.7418	11.0931	leucine-rich repeat extensin-like protein 3 [Zea mays]
Zm00001d013179	2.94058	2.71106	3.02138	14.2454	15.6637	16.7034	cold acclimation protein COR413-PM1 [Zea mays]
Zm00001d020790	7.10912	7.13881	6.9864	9.10514	12.563	12.2505	DNA binding protein [Zea mays]
Zm00001d009548	4.3152	6.25053	7.88343	12.0408	12.1994	12.4564	hydroxyproline-rich glycoprotein family protein isoform X1 [Zea mays]
Zm00001d035603	6.01255	5.03122	4.86592	9.86832	14.24	15.1208	uncharacterized protein LOC103629223 isoform X1 [Zea mays]
Zm00001d020100	8.246	6.30747	7.21457	7.75287	12.8293	12.6628	unknown [Zea mays]
Zm00001d051851	5.63614	7.13375	8.09724	13.7182	9.97783	10.2929	plant/F8L15-130 protein [Zea mays]
Zm00001d018047	5.93222	6.72631	7.96203	11.975	11.3506	10.8695	B-block binding subunit of TFIIIC [Zea mays]
Zm00001d005563	7.48687	7.02058	6.51739	11.0243	12.431	10.2258	histone-lysine N-methyltransferase, H3 lysine-36 and H4 lysine-20specific [Zea mays]
Zm00001d029741	0	0.301806	0	18.8442	18.4232	16.8864	hypothetical protein ZEAMMB73_Zm00001d029741 [Zea mays]
Zm00001d020695	6.632	6.73384	6.54232	12.7082	11.9112	9.80687	Nuclear pore complex protein NUP58 [Zea mays]
Zm00001d035570	3.08207	3.75558	4.1036	16.9653	13.5011	12.5874	alpha/beta-Hydrolases superfamily protein [Zea mays]
Zm00001d044915	4.89256	5.05002	5.65192	12.9339	13.7574	11.6554	hypothetical protein ZEAMMB73_Zm00001d044915 [Zea mays]
Zm00001d005337	6.98147	6.40978	6.06599	12.5212	11.6263	10.3139	Cytidine/deoxycytidylate deaminase family protein [Zea mays]
Zm00001d012269	6.37312	7.39567	7.23227	11.2342	11.1219	10.5612	Protein LIKE COV 2 [Zea mays]
Zm00001d007975	7.21959	6.39751	6.27705	11.944	10.9222	11.0813	uncharacterized protein LOC100381793 [Zea mays]
Zm00001d048524	4.58468	5.34025	9.316	11.6824	11.4788	11.3673	cemA-like proton extrusion protein-related isoform X1 [Zea mays]
Zm00001d022327	8.18519	5.07169	5.99751	7.77956	14.6877	11.8349	uncharacterized protein LOC100283680 [Zea mays]
Zm00001d037110	7.19577	6.88751	6.50047	9.56298	11.8053	11.5895	G-protein coupled receptor 1 [Zea mays]
Zm00001d022321	6.03553	6.91663	6.34148	11.6354	11.8695	10.6595	ARM repeat superfamily protein [Zea mays]
Zm00001d033334	6.70681	6.28909	6.93051	11.7807	11.7845	9.94512	Calcium-transporting ATPase 2 plasma membrane-type [Zea mays]
Zm00001d045629	5.82844	5.39628	5.4385	13.3122	12.0867	11.3696	Acyl-CoA N-acyltransferase with RING/FYVE/PHD-type zinc finger domain [Zea mays]
Zm00001d007287	3.22343	4.17105	2.89928	14.7014	14.3555	14.0227	60S ribosomal protein L18a-2 [Zea mays]
Zm00001d014553	5.69649	6.21945	6.44643	12.3485	11.9977	10.6026	Ternary complex factor MIP1-like [Zea mays]
Zm00001d004019	7.34419	6.66568	6.64386	11.5572	11.5918	9.3899	stearoyl-acyl-carrier-protein desaturase5 [Zea mays]
Zm00001d036331	0.76448	1.13496	0.949923	18.7922	16.2282	15.3178	proline-rich spliceosome-associated (PSP) family protein [Zea mays]
Zm00001d044096	5.44676	4.70864	4.25662	13.845	12.3162	12.4214	carbonic anhydrase3 [Zea mays]
Zm00001d012472	6.9456	7.02035	5.49312	9.59725	11.4856	12.4449	Ankyrin repeat family protein [Zea mays]
Zm00001d025322	5.70742	4.96121	4.83089	13.1148	9.98739	14.3035	hypothetical protein ZEAMMB73_Zm00001d025322 [Zea mays]
Zm00001d047685	5.27385	5.2669	4.49448	11.4493	12.8742	13.4729	uncharacterized protein LOC100191794 precursor [Zea mays]
Zm00001d043181	7.27696	6.48709	5.57064	10.6508	11.1007	11.7009	uncharacterized protein LOC100278035 [Zea mays]
Zm00001d020592	2.64184	2.82531	4.11625	13.0178	14.2455	15.8292	prolamin PPROL 17 precursor [Zea mays]
Zm00001d033320	6.16793	5.61114	6.1393	12.9237	10.9233	10.9053	uncharacterized protein LOC100272814 [Zea mays]
Zm00001d032944	5.90466	5.98362	6.28392	12.0058	10.8265	11.5705	unknown [Zea mays]
Zm00001d033419	5.761	5.82297	5.77845	11.8375	11.1599	12.1893	putative BOI-related E3 ubiquitin-protein ligase 2 [Zea mays]
Zm00001d024005	3.61572	4.38151	5.17514	13.7278	12.8883	12.7266	hypothetical protein ZEAMMB73_Zm00001d024005 [Zea mays]
Zm00001d004207	5.51464	5.21666	5.13965	13.058	10.4498	13.0945	Amino-acid permease BAT1 [Zea mays]
Zm00001d003248	6.66361	6.25147	6.76689	11.194	10.2703	11.2926	Acid phosphatase/vanadium-dependent haloperoxidase-related protein [Zea mays]
Zm00001d006886	4.81344	4.93718	4.80262	13.0528	13.0036	11.7574	uncharacterized protein LOC100384731 [Zea mays]
Zm00001d042972	6.1682	5.83685	6.06928	10.6882	12.3015	11.2379	uncharacterized protein LOC103651046 isoform X1 [Zea mays]
Zm00001d015116	5.62932	6.63945	5.93781	10.378	12.2004	11.355	uncharacterized LOC103626562 [Zea mays]
Zm00001d014165	6.92971	6.64442	5.99921	10.1065	12.1592	10.2273	BTB/POZ and MATH domain-containing protein 1 [Zea mays]
Zm00001d048667	5.29717	4.65545	4.95212	11.6209	13.0087	12.4479	Protein kinase domain superfamily protein [Zea mays]
Zm00001d038447	2.36145	2.2486	1.57406	14.6775	15.178	15.8702	unknown [Zea mays]
Zm00001d021073	6.49856	6.48291	6.1709	11.1972	10.9798	10.531	transferase transferring acyl groups other than amino-acyl groups [Zea mays]
Zm00001d034863	6.44756	6.52928	5.73395	10.523	11.2392	11.3637	uncharacterized protein LOC100273171 isoform X1 [Zea mays]
Zm00001d040496	4.61888	3.58565	4.55146	15.1373	9.69603	14.193	Sulfite oxidase [Zea mays]
Zm00001d052733	5.68911	4.70801	4.22932	11.5062	13.0506	12.5165	protein binding protein isoform X2 [Zea mays]
Zm00001d013713	5.0718	4.70127	5.5725	11.4115	12.135	12.7832	Nucleotide-binding protein-like [Zea mays]
Zm00001d043854	6.49639	6.33524	6.38489	10.0565	10.5286	11.8221	Cytochrome b561 and DOMON domain-containing protein [Zea mays]
Zm00001d004120	6.86345	6.36256	7.11339	11.156	9.7815	10.3464	Prolyl 4-hydroxylase 1 [Zea mays]
Zm00001d011207	3.05618	3.06011	4.45492	14.2591	14.9134	11.8661	hypothetical protein ZEAMMB73_Zm00001d011207 [Zea mays]
Zm00001d052157	7.22939	5.58422	6.98925	9.6032	11.5812	10.5958	hypothetical protein [Zea mays]
Zm00001d048698	4.89306	5.69593	4.43101	12.4746	12.4908	11.5055	hypothetical protein ZEAMMB73_Zm00001d048698 [Zea mays]
Zm00001d033423	5.48011	6.52066	5.99449	10.3632	11.6458	11.2113	glucan endo-13-beta-glucosidase7 [Zea mays]
Zm00001d036751	6.09784	6.96548	6.52067	10.9463	10.3686	10.2149	Formamidopyrimidine-DNA glycosylase [Zea mays]
Zm00001d002711	5.87354	6.23649	5.3844	11.0051	11.8202	10.789	uncharacterized protein LOC100216615 [Zea mays]
Zm00001d044823	5.89952	6.02271	7.39439	10.5389	11.4571	9.74362	beta-1,3-galactosyltransferase GALT1 [Zea mays]
Zm00001d053751	5.15262	5.9471	7.26775	10.6181	10.9878	10.7301	negative regulator of systemic acquired resistance (SNI1) [Zea mays]
Zm00001d022621	5.62453	6.49753	6.42283	12.0308	10.6772	9.37491	Beta-galactosidase 11 [Zea mays]
Zm00001d038405	6.65502	6.36302	6.01485	11.0079	10.0234	10.5313	TBC1 domain family member 10B [Zea mays]
Zm00001d025265	5.15032	5.79748	5.008	9.84477	13.2852	11.4497	Acyl carrier protein [Zea mays]
Zm00001d011370	6.138	6.55152	6.27205	10.8297	10.7611	9.92161	uncharacterized protein LOC100191341 [Zea mays]
Zm00001d035371	4.62683	5.02821	5.22321	14.0005	11.2959	10.2952	hypothetical protein ZEAMMB73_Zm00001d035371 [Zea mays]
Zm00001d051745	1.73245	2.86222	1.80117	16.3802	14.5639	13.1277	putative ubiquitin conjugation factor E4 [Zea mays]
Zm00001d007961	5.7645	6.06789	4.54538	9.51808	12.5788	11.9102	uncharacterized protein LOC100272789 isoform X1 [Zea mays]
Zm00001d051887	6.06792	5.32857	5.20368	10.8152	10.6572	12.2577	Calmodulin-binding receptor-like cytoplasmic kinase 2 [Zea mays]
Zm00001d039141	6.10108	6.07277	6.91223	10.3995	10.8311	9.98415	Mitogen-activated protein kinase 20 [Zea mays]
Zm00001d016083	5.79805	6.82595	6.36425	9.8804	11.4123	10.0078	uncharacterized protein LOC100278069 [Zea mays]
Zm00001d038805	6.13629	6.62995	6.26651	9.73027	11.7962	9.66998	putative transcriptional regulatory protein [Zea mays]
Zm00001d035413	3.17209	3.67155	4.80112	14.4666	12.7536	11.3305	hypothetical protein ZEAMMB73_Zm00001d035413 [Zea mays]
Zm00001d050484	6.16251	6.60144	6.61811	9.96546	10.5649	10.1421	Transmembrane 9 superfamily member 9 [Zea mays]
Zm00001d019836	6.51954	5.6709	7.41865	10.2372	10.3049	9.79374	protein C2-DOMAIN ABA-RELATED 11 isoform X1 [Zea mays]
Zm00001d037871	6.33859	6.44921	6.85321	10.3795	10.7427	9.16229	RNA-binding protein BRN1 [Zea mays]
Zm00001d008852	5.4719	5.09204	6.1084	11.365	10.2393	11.6033	uncharacterized protein LOC103634933 [Zea mays]
Zm00001d039626	4.12613	4.20378	4.82465	12.053	12.7361	11.8716	Protein PGR [Zea mays]
Zm00001d048899	5.22784	6.21962	6.71554	9.84078	10.3986	11.2448	HVA22-like protein a [Zea mays]
Zm00001d012145	4.60054	5.29666	6.69361	10.8646	12.2567	9.9153	uncharacterized protein LOC100191367 [Zea mays]
Zm00001d027633	4.96122	5.0363	7.25874	11.8373	10.6605	9.85799	Protein PIR [Zea mays]
Zm00001d037675	4.05893	4.32368	4.75595	11.5478	13.2736	11.4887	O-sialoglycoprotein endopeptidase [Zea mays]
Zm00001d019698	4.86791	3.67143	3.50924	12.7951	12.1584	12.4319	Cyclase family protein [Zea mays]
Zm00001d053872	5.66237	6.02054	6.61927	11.1926	10.7459	9.13617	DNA-directed RNA polymerase V subunit 1 [Zea mays]
Zm00001d029185	3.82525	3.76895	5.04119	12.5732	12.1145	11.8854	uncharacterized protein LOC100304075 precursor [Zea mays]
Zm00001d022045	5.70761	5.33597	5.76729	10.8772	10.7468	10.7601	uncharacterized protein LOC100502395 [Zea mays]
Zm00001d033339	3.54016	3.42091	3.47533	13.5826	12.9779	12.1304	putative snRK/SAPK family protein kinase isoform X1 [Zea mays]
Zm00001d005328	6.27962	6.10041	6.11044	10.4887	9.84908	10.2477	Calmodulin-binding heat-shock protein [Zea mays]
Zm00001d040684	6.06933	6.34365	5.71148	10.432	10.3159	10.1494	Carboxylic ester hydrolase [Zea mays]
Zm00001d016876	7.10377	6.09126	6.09344	6.382	11.9623	11.3522	uncharacterized protein LOC100384564 [Zea mays]
Zm00001d048732	5.31284	6.12327	5.62208	10.845	10.6898	10.3074	sodium/hydrogen exchanger 2 [Zea mays]
Zm00001d046574	5.70233	5.13843	5.65799	9.11504	11.1052	12.1478	uncharacterized protein LOC100274790 [Zea mays]
Zm00001d032199	6.19137	5.52929	6.37949	9.15846	9.94182	11.6013	YGL010w-like protein [Zea mays]
Zm00001d012167	5.233	4.80896	4.97719	10.9868	11.2152	11.4938	SF16 protein [Zea mays]
Zm00001d027868	5.04898	5.66281	4.82733	12.9254	11.543	8.69747	E3 ubiquitin ligase BIG BROTHER [Zea mays]
Zm00001d004885	2.89714	3.2358	3.45958	13.7537	13.1026	12.2062	aminopeptidase [Zea mays]
Zm00001d040805	4.92742	5.36993	5.97185	10.4416	11.7417	10.1615	Respiratory burst oxidase homolog protein B [Zea mays]
Zm00001d021659	6.17959	6.17835	6.15043	11.3867	8.99302	9.70578	TBC domain containing protein [Zea mays]
Zm00001d018807	5.15386	5.31843	5.06292	11.6658	11.3142	9.99015	leucine-rich repeat receptor-like serine/threonine-protein kinase At1g17230 [Zea mays]
Zm00001d029654	3.50006	3.3288	3.09227	13.6636	12.7316	12.1799	trehalase1 [Zea mays]
Zm00001d015649	5.04661	5.64244	5.42931	11.9836	11.0818	9.30792	protein STRUBBELIG-RECEPTOR FAMILY 8 [Zea mays]
Zm00001d036727	3.23313	2.86985	2.82701	13.7416	14.383	11.3596	putative serine peptidase S28 family protein precursor [Zea mays]
Zm00001d042898	5.0433	4.36325	4.96633	9.30692	12.988	11.5495	aspartic proteinase PCS1 [Zea mays]
Zm00001d024894	1.42796	1.62161	2.12766	15.5804	14.4426	12.9999	Putative thioredoxin superfamily protein [Zea mays]
Zm00001d009811	5.85967	5.96096	6.35108	9.81367	11.1665	9.00168	uncharacterized protein LOC100274606 [Zea mays]
Zm00001d026333	6.32628	5.48816	4.45129	9.42374	11.0579	11.3633	bromodomain containing protein isoform X1 [Zea mays]
Zm00001d020602	3.23851	3.29826	3.43566	14.4128	11.4811	12.2029	uncharacterized protein LOC103632806 isoform X1 [Zea mays]
Zm00001d004716	6.11529	5.93509	6.72497	10.8767	9.28649	9.1249	NAD kinase 2 chloroplastic [Zea mays]
Zm00001d003552	7.06874	5.76333	5.95768	8.0077	11.2454	9.97015	enzyme of the cupin superfamily [Zea mays]
Zm00001d011601	2.68799	3.00997	3.10557	13.8787	13.3286	11.9972	hypothetical protein ZEAMMB73_Zm00001d011601 [Zea mays]
Zm00001d015028	0	0.059959	0.250385	18.226	16.0285	13.4165	probable ubiquitin-conjugating enzyme E2 25 [Zea mays]
Zm00001d047868	5.15685	5.19794	5.22187	11.4457	10.4647	10.4503	harpin-induced protein [Zea mays]
Zm00001d006419	5.65461	6.06833	5.98342	10.863	10.6296	8.71705	protein trichome birefringence-like 13 isoform X1 [Zea mays]
Zm00001d029946	6.42727	6.08326	5.39238	10.6549	8.55325	10.7244	uncharacterized protein LOC100381684 isoform X1 [Zea mays]
Zm00001d022212	6.17165	5.6181	6.7984	10.6357	8.70611	9.87318	uncharacterized protein LOC100272539 isoform X1 [Zea mays]
Zm00001d014968	5.40446	6.25623	6.70549	10.9324	9.73074	8.75356	Alg9-like mannosyltransferase family [Zea mays]
Zm00001d019325	6.5071	6.00644	6.55061	8.59513	10.7447	9.36277	uncharacterized protein LOC100381483 [Zea mays]
Zm00001d031555	5.54867	6.36399	5.79847	10.4495	9.95606	9.60092	membrane protein [Zea mays]
Zm00001d033211	5.71578	6.41375	6.90851	9.02932	10.3321	9.25118	uncharacterized protein LOC100193243 [Zea mays]
Zm00001d043863	3.998	4.90081	4.74903	11.1108	10.6885	12.1943	THAP domain-containing protein 4 [Zea mays]
Zm00001d044267	5.75851	6.17767	6.4857	9.97006	9.02701	10.1992	glyoxylate/succinic semialdehyde reductase 2, chloroplastic isoform X2 [Zea mays]
Zm00001d011614	5.44784	5.49599	6.39098	10.6466	10.7992	8.78089	transcription factor MYB4 [Zea mays]
Zm00001d006684	4.78349	5.4522	5.51237	9.47863	11.705	10.4776	transferase, transferring glycosyl groups [Zea mays]
Zm00001d051584	6.73698	6.01414	5.68439	9.75491	9.74643	9.46833	uncharacterized protein LOC100283256 [Zea mays]
Zm00001d013307	5.69722	6.2623	6.42595	9.0748	10.3814	9.49454	unknown [Zea mays]
Zm00001d029832	5.50799	5.29937	5.62338	9.65228	10.1802	11.0589	putative DUF231 domain containing family protein isoform 1 [Zea mays]
Zm00001d042259	6.60737	5.73482	6.10984	10.734	9.19019	8.92181	Prefoldin chaperone subunit family protein [Zea mays]
Zm00001d051987	3.22816	3.61123	3.56997	12.1033	11.9253	12.8507	oxidoreductase zinc-binding dehydrogenase family protein [Zea mays]
Zm00001d003090	0	0	0	16.5473	16.0359	14.6712	NADP-dependent malic enzyme 4 chloroplastic [Zea mays]
Zm00001d011379	5.6587	6.42108	5.66602	10.1639	9.84427	9.49317	uncharacterized protein LOC103636081 isoform X1 [Zea mays]
Zm00001d039669	3.48314	3.1902	3.68621	12.6551	12.3702	11.8267	flavonol sulfotransferase-like [Zea mays]
Zm00001d033516	4.95928	4.39358	4.00511	11.3391	10.5279	11.932	flavonol 4-sulfotransferase [Zea mays]
Zm00001d044503	5.7447	6.09716	6.94761	10.1501	9.63438	8.56555	uncharacterized protein LOC100502380 isoform X2 [Zea mays]
Zm00001d029025	6.3593	5.63153	5.92042	10.7341	9.11965	9.37148	2,3-bisphosphoglycerate-independent phosphoglycerate mutase isoform X1 [Zea mays]
Zm00001d033525	5.73442	6.30874	6.72115	8.86791	9.86884	9.59796	ARM repeat superfamily protein [Zea mays]
Zm00001d022415	6.11208	5.59538	6.71649	7.61086	10.3973	10.6164	unknown [Zea mays]
Zm00001d007081	5.26343	5.47128	5.40115	11.1999	10.8736	8.79425	Rho GTPase-activating protein 7 [Zea mays]
Zm00001d045667	4.65837	4.62258	4.1085	10.4257	11.5414	11.6364	uncharacterized protein LOC100191990 [Zea mays]
Zm00001d017024	2.63575	3.04867	2.80367	13.9569	12.6696	11.8639	hypothetical protein ZEAMMB73_Zm00001d017024 [Zea mays]
Zm00001d024998	5.53837	5.13195	6.40283	10.8124	9.37504	9.64404	acetyl-coenzyme A carboxylase1 [Zea mays]
Zm00001d047833	5.65409	5.43616	5.92273	10.2785	9.69133	9.90356	Serine/threonine-protein kinase ATG1c [Zea mays]
Zm00001d004171	4.06288	4.60088	4.89332	12.3745	10.9517	9.99036	transketolase, chloroplastic-like [Zea mays]
Zm00001d042202	5.6529	5.28198	5.62514	9.63903	11.5024	9.06764	uncharacterized protein LOC100383235 [Zea mays]
Zm00001d018142	4.8128	4.30524	4.11156	12.0584	11.2139	10.2353	MADS-box protein SVP [Zea mays]
Zm00001d051564	5.44461	5.79502	3.69415	10.7878	9.23464	11.7711	Soluble inorganic pyrophosphatase 2 [Zea mays]
Zm00001d011669	4.82704	4.44436	4.6177	9.24419	11.4895	12.0555	Putative MYB DNA-binding domain superfamily protein [Zea mays]
Zm00001d006917	4.84239	5.00637	5.18197	10.923	9.73589	10.9226	putative leucine-rich repeat protein kinase family protein precursor [Zea mays]
Zm00001d027763	6.15208	5.24617	5.12366	7.63846	11.1114	11.3307	Plant-specific domain TIGR01615 family protein [Zea mays]
Zm00001d026150	0	0	0	17.4391	13.8748	15.2582	binding partner of ACD11 1 [Zea mays]
Zm00001d044930	3.84127	4.43737	2.65555	6.11162	14.7287	14.7731	uncharacterized protein LOC103637884 [Zea mays]
Zm00001d005015	4.07804	4.12741	4.27353	11.7351	11.1877	11.0692	hypothetical protein ZEAMMB73_Zm00001d005015 [Zea mays]
Zm00001d002833	4.32717	4.13071	4.12256	8.28608	12.7991	12.6323	Pepsin A [Zea mays]
Zm00001d042694	5.72222	6.29843	5.84699	9.78597	9.29026	9.25199	probable ion channel POLLUX [Zea mays]
Zm00001d003390	5.57087	6.73963	5.3937	7.76033	10.155	10.3841	uncharacterized protein LOC110774640 [Zea mays]
Zm00001d010463	6.22999	5.20345	5.61324	9.79956	9.35445	9.77811	phospholipase A1-Igamma1, chloroplastic [Zea mays]
Zm00001d011193	5.75185	5.10876	5.51899	9.51783	9.9454	10.1178	uncharacterized membrane protein C776.05 [Zea mays]
Zm00001d005300	5.21506	4.1635	4.64945	10.8546	12.0718	8.89285	putative MYB DNA-binding domain superfamily protein [Zea mays]
Zm00001d008409	5.7039	5.01894	5.10699	10.2548	10.7053	9.01728	Os12g0638500-like protein [Zea mays]
Zm00001d023933	5.40942	6.62341	6.27229	9.14292	9.76019	8.58159	uncharacterized protein LOC100192706 [Zea mays]
Zm00001d003182	6.33228	4.65844	4.34126	7.49564	9.71646	13.1899	uncharacterized protein LOC100277129 [Zea mays]
Zm00001d002071	7.19086	3.5895	4.54283	7.89848	11.0274	11.3438	uncharacterized LOC100303807 [Zea mays]
Zm00001d012584	4.22878	4.71385	4.02991	10.1512	10.2819	12.117	ethylene-responsive transcription factor 3 [Zea mays]
Zm00001d036004	6.58627	5.21099	6.15975	10.7081	9.01815	7.76591	uncharacterized protein LOC100193512 isoform X1 [Zea mays]
Zm00001d029747	6.29712	5.23865	4.34565	9.43415	10.2151	9.90888	uncharacterized protein LOC100216632 precursor [Zea mays]
Zm00001d032970	5.96547	5.8294	5.73359	10.335	10.147	7.34079	hypothetical protein ZEAMMB73_Zm00001d032970 [Zea mays]
Zm00001d020667	5.55336	5.69568	4.12839	10.5347	9.78863	9.64274	hypothetical protein ZEAMMB73_Zm00001d020667 [Zea mays]
Zm00001d043477	6.14688	5.79381	6.10917	9.1099	9.68318	8.46854	cellulose synthase 11 [Zea mays]
Zm00001d051081	5.61954	5.80391	6.16787	9.72277	9.22082	8.76985	uncharacterized protein LOC100272770 isoform 1 [Zea mays]
Zm00001d027788	2.94568	2.9952	2.84206	12.1606	13.5683	10.7813	hypothetical protein ZEAMMB73_Zm00001d027788 [Zea mays]
Zm00001d008237	5.88646	5.07172	6.59018	9.26102	9.98952	8.436	protein binding protein [Zea mays]
Zm00001d043509	2.34967	2.15731	1.71873	14.9308	12.0133	11.9165	Pectinesterase [Zea mays]
Zm00001d047048	6.80334	5.56864	5.57184	9.73367	9.30797	8.08035	putative transcription elongation factor SPT5 homolog 1 [Zea mays]
Zm00001d023430	4.86812	4.76348	6.0739	10.0705	9.95434	9.30787	endonuclease III homolog 1, chloroplastic isoform X3 [Zea mays]
Zm00001d035356	4.64949	4.46891	4.55042	11.8703	9.97981	9.51155	hypothetical protein ZEAMMB73_Zm00001d035356 [Zea mays]
Zm00001d032529	4.81762	5.58213	5.1337	10.6083	10.0943	8.7688	folylpolyglutamate synthetase2 [Zea mays]
Zm00001d032666	4.60135	4.59115	5.38364	10.7502	9.74853	9.83443	uncharacterized protein LOC100381472 [Zea mays]
Zm00001d023341	3.2457	3.09232	2.98929	10.3963	10.6785	14.4996	RING-H2 finger protein ATL74 [Zea mays]
Zm00001d015638	6.71548	4.67595	4.40092	7.46664	9.12663	12.4115	uncharacterized protein LOC100383556 [Zea mays]
Zm00001d049588	5.74398	4.47006	5.36704	9.39365	9.81152	9.90871	uncharacterized protein LOC100383417 precursor [Zea mays]
Zm00001d019422	5.42802	6.0722	4.85029	9.45556	8.85641	10.0033	Nucleotide-diphospho-sugar transferase family protein [Zea mays]
Zm00001d012964	5.40703	5.02478	5.73743	9.71887	11.3302	7.42072	CRAL/TRIO domain containing protein [Zea mays]
Zm00001d049263	1.93261	1.40369	4.04501	15.1494	10.6261	11.4313	60S ribosomal protein L6-3 [Zea mays]
Zm00001d042443	6.27805	5.00115	5.34822	7.3903	10.2761	10.2259	uncharacterized protein LOC100191305 [Zea mays]
Zm00001d042699	5.97134	6.11178	5.646	9.82821	7.95053	9.01001	unknown [Zea mays]
Zm00001d035089	2.91479	3.46095	3.79463	12.7884	10.7624	10.7966	pleckstrin homology (PH) domain-containing protein [Zea mays]
Zm00001d022082	5.64669	4.88515	4.84405	9.80671	9.5388	9.73884	brittle stalk-2-like protein 7 precursor [Zea mays]
Zm00001d016342	6.59968	4.78211	5.32887	7.34877	9.71398	10.6371	uncharacterized protein LOC103627094 [Zea mays]
Zm00001d047058	5.19625	6.57122	5.33249	8.69289	8.07964	10.5359	Tobamovirus multiplication protein 2B [Zea mays]
Zm00001d046344	6.10003	5.25943	5.92849	8.18706	9.74894	9.14513	putative cytochrome P450 superfamily protein [Zea mays]
Zm00001d010154	1.88687	2.19537	2.29251	12.9777	12.1205	12.8704	hypothetical protein ZEAMMB73_Zm00001d010154 [Zea mays]
Zm00001d012080	5.98695	2.37565	2.97381	8.7875	10.1607	13.8848	protein MEN-8 [Zea mays]
Zm00001d032029	6.49627	5.80627	5.34622	8.19329	9.01503	9.29709	HEC/Ndc80p family protein [Zea mays]
Zm00001d031861	5.74876	6.13734	4.93731	8.5066	8.0929	10.7213	ethylene-responsive transcription factor ABI4 [Zea mays]
Zm00001d035913	5.4463	6.12758	5.5759	9.13321	9.87515	7.90927	Cell division control protein 48 homolog C [Zea mays]
Zm00001d042533	4.56544	4.25008	3.39912	10.9134	10.3274	10.5302	Trigger factor [Zea mays]
Zm00001d053566	5.4487	5.91512	4.77704	8.28353	10.7604	8.53799	putative protein phosphatase 2C 72 [Zea mays]
Zm00001d050815	5.96207	5.00161	4.3802	6.00035	11.4354	10.9003	uncharacterized LOC100273397 [Zea mays]
Zm00001d026329	3.23614	3.83497	3.59502	10.1002	11.6149	11.2288	OSJNBa0058K23.15-like protein [Zea mays]
Zm00001d045106	3.21174	5.18198	4.68934	9.82455	10.1431	10.4711	hypothetical protein ZEAMMB73_Zm00001d045106 [Zea mays]
Zm00001d046975	0.326363	1.01985	0.564224	11.9273	16.513	13.1514	hypothetical protein ZEAMMB73_Zm00001d046975 [Zea mays]
Zm00001d014200	6.13852	4.93208	5.40773	7.62174	10.079	9.19887	hypothetical protein ZEAMMB73_Zm00001d014200 [Zea mays]
Zm00001d032917	1.64633	1.1336	2.18024	14.9268	13.1253	10.3387	hypothetical protein ZEAMMB73_Zm00001d032917 [Zea mays]
Zm00001d002787	5.66681	5.5365	5.86471	8.90367	8.65464	8.71899	SET domain-containing protein SET104 [Zea mays]
Zm00001d018046	1.11448	1.22877	1.17817	15.4936	12.6859	11.6355	Protein POLLEN DEFECTIVE IN GUIDANCE 1 [Zea mays]
Zm00001d052690	5.64475	4.63069	5.20672	8.36438	9.62651	9.75528	uncharacterized LOC100278888 [Zea mays]
Zm00001d047770	3.40745	4.28293	4.20648	10.9375	9.70695	10.625	hypothetical protein ZEAMMB73_Zm00001d047770 [Zea mays]
Zm00001d021762	6.12866	5.68427	4.79095	8.78111	8.81998	8.79891	Putative PAP-specific phosphatase mitochondrial [Zea mays]
Zm00001d014097	5.53261	5.74845	4.56324	8.68306	9.21022	9.25897	Ras-related protein RABC2a [Zea mays]
Zm00001d012593	3.27754	3.6174	3.8197	9.95262	11.5687	10.7464	myosin heavy chain-related [Zea mays]
Zm00001d023779	5.10433	5.90044	5.97039	8.627	9.6576	7.71307	CHY1 isoform X1 [Zea mays]
Zm00001d018908	6.09348	5.81993	4.79401	3.83687	10.8411	11.5585	uncharacterized protein LOC100275864 [Zea mays]
Zm00001d038456	4.18105	4.5578	3.63331	8.8041	10.8701	10.6886	Chaperonin [Zea mays]
Zm00001d029304	1.44093	1.51308	1.50605	12.7125	13.1597	12.3637	hypothetical protein ZEAMMB73_Zm00001d029304 [Zea mays]
Zm00001d045760	2.53057	3.2793	3.47283	13.6264	9.18872	10.5201	Protein TRAUCO [Zea mays]
Zm00001d026598	4.1319	4.13203	4.86241	10.4728	8.44623	10.5186	ubiquinone biosynthesis protein COQ4 isoform X1 [Zea mays]
Zm00001d015234	3.95241	3.23955	3.38077	10.2156	11.2178	10.5167	Cycloartenol synthase [Zea mays]
Zm00001d040807	5.97279	5.64637	4.8796	5.9795	11.0176	8.99332	CASP-like protein 1E1 [Zea mays]
Zm00001d016684	4.14477	3.96983	4.09648	10.6774	9.19801	10.3456	1,4-alpha-glucan-branching enzyme 2, chloroplastic/amyloplastic [Zea mays]
Zm00001d027593	6.21615	5.14562	5.13219	8.67228	9.19989	8.03567	unknown [Zea mays]
Zm00001d018322	2.06122	1.91628	1.62768	11.723	12.3352	12.6052	pathogenesis-related protein PR-1 precursor [Zea mays]
Zm00001d030915	5.55143	6.57509	4.16392	8.20692	7.2995	10.4617	uncharacterized protein LOC100276732 [Zea mays]
Zm00001d027366	4.42798	4.25816	4.58656	10.5311	9.59135	8.85061	uncharacterized protein LOC100286006 [Zea mays]
Zm00001d044468	5.45808	4.91689	5.34701	9.24638	8.82196	8.45432	maternal effect embryo arrest 18 [Zea mays]
Zm00001d037562	0	0	0	15.467	13.8737	12.7723	hypothetical protein ZEAMMB73_Zm00001d037562 [Zea mays]
Zm00001d033055	5.35867	4.48213	5.03549	9.04184	9.03954	9.03259	uncharacterized protein LOC100280100 [Zea mays]
Zm00001d000357	5.33381	5.85566	5.23073	8.16413	9.76012	7.62162	Fatty-acid-binding protein 2 [Zea mays]
Zm00001d009532	5.11907	5.37455	5.71219	8.89515	8.57678	8.24188	unknown [Zea mays]
Zm00001d040500	5.81785	5.698	5.21185	8.02863	8.48754	8.65797	G-box-binding factor 3 [Zea mays]
Zm00001d003003	4.22373	4.67333	4.62463	9.20544	9.77929	9.37697	OSJNBa0019D11.18-like protein [Zea mays]
Zm00001d052294	5.29275	5.40599	5.12326	9.10924	8.90829	8.02508	Putative DUF231 domain containing family protein [Zea mays]
Zm00001d026420	4.03663	4.79626	7.45344	8.97159	9.74331	6.76705	--
Zm00001d012655	3.82697	3.45233	3.65112	10.8168	9.85844	10.1445	Putative subtilase family protein [Zea mays]
Zm00001d031667	5.20032	5.8491	5.40266	9.46287	8.29212	7.54174	putative ARF GTPase activating domain protein with ankyrin repeat-containing protein [Zea mays]
Zm00001d015213	6.19229	5.11983	4.69068	6.02563	10.1027	9.58352	leucine-rich repeat extensin-like protein 7 [Zea mays]
Zm00001d013542	6.11059	4.80632	5.19969	8.93794	8.36238	8.26832	uncharacterized protein LOC100384259 isoform X1 [Zea mays]
Zm00001d017383	4.88858	6.0783	5.13077	7.11799	9.0736	9.35773	uncharacterized protein LOC100272454 [Zea mays]
Zm00001d046766	4.18685	4.50182	3.92815	9.00222	10.3974	9.50869	Putative glycosyl hydrolase of unknown function (DUF1680) [Zea mays]
Zm00001d006065	4.81532	5.52647	5.12981	7.68847	9.54057	8.811	uncharacterized protein LOC100216628 [Zea mays]
Zm00001d012991	5.83906	4.35299	6.2843	7.71529	8.74822	8.48576	uncharacterized protein LOC100273226 [Zea mays]
Zm00001d018795	3.63835	4.68847	5.4563	10.4285	8.4234	8.73988	187-kDa microtubule-associated protein AIR9 [Zea mays]
Zm00001d037465	5.0795	5.50587	5.91864	8.83926	8.24698	7.75724	Putative phospholipid-transporting ATPase 9 [Zea mays]
Zm00001d037483	5.65943	3.64886	5.1208	7.13322	9.18707	10.5919	Vesicle-associated membrane protein 711 [Zea mays]
Zm00001d028284	5.59189	4.96362	4.63644	8.35079	9.45236	8.27029	ternary complex factor MIP1 isoform X2 [Zea mays]
Zm00001d046922	4.3311	3.40801	3.7407	10.6417	9.10832	9.99005	uncharacterized protein LOC100382223 [Zea mays]
Zm00001d011938	4.16404	3.58632	2.67405	5.02597	13.0039	12.722	uncharacterized protein LOC100502467 [Zea mays]
Zm00001d044059	4.52458	4.85386	5.19037	10.1961	8.07601	8.32969	uncharacterized protein LOC100382454 [Zea mays]
Zm00001d037476	5.63414	4.86824	5.51046	9.3926	7.70368	8.05345	pentatricopeptide repeat-containing protein At5g48730, chloroplastic [Zea mays]
Zm00001d037017	5.48043	5.61646	4.75425	8.65326	8.77814	7.85904	cationic amino acid transporter 8, vacuolar [Zea mays]
Zm00001d042641	4.79224	5.10574	5.28403	8.94008	8.28223	8.60689	uncharacterized protein LOC103650932 isoform X1 [Zea mays]
Zm00001d038125	4.95347	5.49173	5.73226	8.36969	8.56666	7.88893	putative cytochrome P450 superfamily protein [Zea mays]
Zm00001d032776	5.77904	4.50417	5.87594	8.67888	8.11179	7.90502	cellulose synthase10 [Zea mays]
Zm00001d008911	4.58245	3.21199	6.03419	6.7214	9.57538	10.7156	sodium/calcium exchanger family protein / calcium-binding EF hand family protein [Zea mays]
Zm00001d028112	3.88008	3.76117	3.23202	7.85861	9.99012	12.0969	ADP-ribosylation factor-like protein 8B [Zea mays]
Zm00001d038263	4.4066	3.883	4.54584	9.21426	9.41961	9.31294	O-fucosyltransferase family protein [Zea mays]
Zm00001d026322	4.85423	5.04918	4.6173	8.68291	8.73221	8.84535	serine/threonine-protein kinase receptor isoform X1 [Zea mays]
Zm00001d018013	2.4147	3.5389	2.58268	12.278	10.6652	9.24548	CDP-diacylglycerol--serine O-phosphatidyltransferase 1 [Zea mays]
Zm00001d044632	4.98061	5.49097	4.99612	8.00472	8.00233	9.20772	uncharacterized protein LOC100280375 [Zea mays]
Zm00001d016122	1.51036	1.51885	1.9487	13.1887	12.5749	9.9148	hypothetical protein ZEAMMB73_Zm00001d016122 [Zea mays]
Zm00001d050488	5.66387	4.81325	5.67584	8.78787	7.56238	8.11914	hypothetical protein ZEAMMB73_Zm00001d050488 [Zea mays]
Zm00001d041511	5.11427	4.37231	5.42131	8.49258	9.15106	7.97528	uncharacterized protein LOC100192026 isoform X2 [Zea mays]
Zm00001d009394	3.52329	5.08008	3.82792	9.88574	10.1263	8.06607	uncharacterized protein LOC100275003 [Zea mays]
Zm00001d006182	5.86659	5.44627	4.5497	6.77279	9.26163	8.38859	uncharacterized protein LOC100272469 [Zea mays]
Zm00001d049023	4.52558	4.25325	5.45515	9.20133	9.08357	7.73832	hypothetical protein ZEAMMB73_Zm00001d049023 [Zea mays]
Zm00001d008923	4.90201	5.27789	4.71077	7.36019	8.01017	9.97792	uncharacterized protein LOC100277379 [Zea mays]
Zm00001d033899	2.60123	2.68376	2.27513	10.2373	10.7178	11.7151	hypothetical protein ZEAMMB73_Zm00001d033899 [Zea mays]
Zm00001d042064	4.24051	4.52048	4.72755	9.70478	8.28465	8.61446	Amidohydrolase family [Zea mays]
Zm00001d040166	4.5148	5.24428	6.09572	8.71599	8.51689	6.92415	ataxia-telangiectasia mutated [Zea mays]
Zm00001d003840	5.27591	3.92364	3.58441	5.27542	10.7496	11.2026	uncharacterized protein LOC100279539 [Zea mays]
Zm00001d035642	3.04614	2.61277	2.90144	9.28003	11.1263	11.0426	Glutathione S-transferase T1 [Zea mays]
Zm00001d022626	4.67936	4.41643	4.84233	8.61464	8.414	8.9018	Os09g0538750-like protein [Zea mays]
Zm00001d016234	5.16055	4.84684	5.05958	8.53519	8.71358	7.47033	putative FYVE zinc finger containing actin-binding-domain protein family [Zea mays]
Zm00001d033966	5.46792	5.39057	4.91477	6.49808	7.95183	9.55033	prenylated Rab receptor 2 [Zea mays]
Zm00001d007842	4.59215	5.34721	5.86655	7.34029	9.74785	6.8791	homeobox protein rough sheath 1 [Zea mays]
Zm00001d003002	4.74542	5.16786	5.46385	9.45794	6.93006	7.99908	IAA-amino acid hydrolase ILR1-like 3 [Zea mays]
Zm00001d021356	2.99374	1.99079	2.60235	10.5194	10.9317	10.6787	uncharacterized protein LOC100276212 [Zea mays]
Zm00001d002161	4.88912	4.28981	2.88056	5.1988	9.41676	13.0389	uncharacterized protein LOC101772092 [Setaria italica]
Zm00001d002012	5.08543	4.90134	5.30813	8.06874	8.81138	7.44713	Protein KAKU4 [Zea mays]
Zm00001d017210	5.44923	4.91239	4.6512	8.17534	8.31311	8.06327	uncharacterized protein LOC103627411 [Zea mays]
Zm00001d034453	0.358815	0.269467	0.325397	12.8768	12.2322	13.4392	indole-3-glycerol phosphate lyase, chloroplastic-like [Zea mays]
Zm00001d014189	3.32947	5.20708	4.8866	9.65755	9.03162	7.37275	hypothetical protein ZEAMMB73_Zm00001d014189 [Zea mays]
Zm00001d015394	5.43394	4.52173	5.37088	8.62755	7.41358	8.07927	PLATZ transcription factor family protein [Zea mays]
Zm00001d043263	4.3098	4.37155	4.95924	10.0883	8.16896	7.4906	Diacylglycerol kinase 5 [Zea mays]
Zm00001d043274	4.11698	4.48068	5.27758	9.42843	8.35655	7.72369	insulin-degrading enzyme-like 1, peroxisomal isoform X1 [Zea mays]
Zm00001d047967	4.74273	4.31779	4.63552	9.29951	8.5377	7.81763	bZIP transcription factor 16 [Zea mays]
Zm00001d037070	3.30737	3.17334	3.68244	9.52028	9.86647	9.77961	neutral ceramidase-like [Zea mays]
Zm00001d026398	3.57401	4.04779	3.99185	10.1048	8.60964	8.98763	Transcription factor TGA4 [Zea mays]
Zm00001d034679	4.99913	4.36195	5.92411	8.10568	8.0223	7.85722	uncharacterized protein LOC100278120 isoform X1 [Zea mays]
Zm00001d043018	5.92233	4.74292	4.5554	7.0785	9.29763	7.59503	prenylated Rab receptor 2 [Zea mays]
Zm00001d038045	1.88498	2.16703	1.93334	10.7034	11.1736	11.2877	Aspartic proteinase A1 [Zea mays]
Zm00001d031764	5.22817	4.59979	5.26029	7.89073	7.80603	8.23165	IAA-alanine resistance protein 1 [Zea mays]
Zm00001d041961	4.52947	5.12749	4.92012	8.6433	8.13431	7.65845	Polyketide cyclase / dehydrase and lipid transport protein [Zea mays]
Zm00001d039991	4.73297	4.11128	3.62474	5.95719	8.36039	12.1996	uncharacterized protein LOC100278084 [Zea mays]
Zm00001d021465	4.14351	5.04387	3.64729	8.48497	8.43656	9.18296	AIG2-like (avirulence induced gene) family protein [Zea mays]
Zm00001d049556	4.68661	5.53077	5.19659	8.52459	7.36818	7.62294	Putative oxysterol binding domain family protein [Zea mays]
Zm00001d029681	3.63712	2.6159	2.44199	8.26201	8.86316	13.0861	uncharacterized protein LOC103637226 [Zea mays]
Zm00001d040210	2.51684	1.94672	2.23644	10.7479	9.90989	11.4075	hypothetical protein SETIT_003667mg [Setaria italica]
Zm00001d043328	4.31242	4.93968	5.42426	8.86118	8.00421	7.15646	lipoyl synthase 2, chloroplastic [Zea mays]
Zm00001d035228	4.36981	5.30819	4.98067	8.67033	7.93517	7.39754	nascent polypeptide-associated complex subunit alpha, muscle-specific form isoform X1 [Zea mays]
Zm00001d015509	5.31891	4.36726	5.06901	8.06397	7.8988	7.91832	chorismate mutase2 [Zea mays]
Zm00001d035999	4.25565	3.40585	3.54028	9.8184	8.40347	9.16091	protein binding protein [Zea mays]
Zm00001d024596	3.85784	3.87665	3.64827	9.33578	9.25333	8.55854	Caffeoyl CoA O-methyltransferase3 [Zea mays]
Zm00001d046322	5.34796	4.56288	4.70592	7.29543	9.14509	7.39554	uncharacterized protein LOC100276794 precursor [Zea mays]
Zm00001d050178	4.01306	3.27786	3.31359	9.02503	10.2596	8.52871	Eukaryotic aspartyl protease family protein [Zea mays]
Zm00001d047474	4.85919	4.37811	5.92613	7.15983	7.71515	8.37597	SAC3 family protein C [Zea mays]
Zm00001d010722	4.78611	5.2891	4.58848	7.69302	7.93473	8.10907	uncharacterized LOC111674462 precursor [Zea mays]
Zm00001d038105	4.70519	4.32641	4.68121	7.32403	9.87848	7.47478	uncharacterized protein LOC100194196 [Zea mays]
Zm00001d049233	5.08209	5.32975	2.97293	9.62908	6.96467	8.40774	RALFL33 precursor [Zea mays]
Zm00001d010258	2.38337	2.9415	3.98727	9.47244	11.2118	8.37509	Protein kinase superfamily protein [Zea mays]
Zm00001d050267	4.21352	4.17541	5.12582	9.343	7.26948	8.23402	Putative YDG/SRA domain containing protein [Zea mays]
Zm00001d003448	5.22728	4.92675	4.79286	6.61203	7.82269	8.94471	uncharacterized protein LOC100191925 [Zea mays]
Zm00001d015060	4.25729	4.35481	4.8698	8.70843	7.70899	8.38988	multidrug and toxic compound extrusion6 [Zea mays]
Zm00001d026271	3.42633	2.36796	2.25528	7.11362	11.6528	11.4491	ethylene-responsive transcription factor 4-like [Zea mays]
Zm00001d045188	5.02949	4.61683	4.90143	8.43677	7.76882	7.47264	Putative cytochrome P450 superfamily protein [Zea mays]
Zm00001d004957	5.15407	4.87945	3.84979	8.70421	7.57523	8.0146	cytochrome P450 90A4 [Zea mays]
Zm00001d028867	4.92994	5.2808	2.80017	6.93662	8.6921	9.51047	cAMP-regulated phosphoprotein 19-related protein [Zea mays]
Zm00001d023316	3.79897	3.70412	3.10963	8.67642	9.62689	9.2273	uncharacterized protein LOC100501207 isoform X1 [Zea mays]
Zm00001d020532	3.71642	4.33579	4.63838	9.52575	8.22771	7.6471	AUGMIN subunit 8 [Zea mays]
Zm00001d039474	4.43363	4.95829	5.14398	8.81267	7.37941	7.31717	AUGMIN subunit 4 [Zea mays]
Zm00001d010649	5.56664	3.29807	3.65369	6.87603	10.3255	8.29406	putative calcium-binding protein CML20 [Zea mays]
Zm00001d010183	3.91356	4.53451	3.90034	9.99506	8.64321	6.99698	uncharacterized protein LOC100275135 [Zea mays]
Zm00001d044208	4.61243	3.91662	5.25658	8.79435	8.40514	6.9099	DEAD-box ATP-dependent RNA helicase 25 [Zea mays]
Zm00001d043729	5.56953	4.90606	4.41132	7.36907	7.44627	8.1362	Transcription factor MYB86 [Zea mays]
Zm00001d052002	5.29459	3.66316	3.51775	4.0243	9.86538	11.455	uncharacterized protein LOC100275260 [Zea mays]
Zm00001d033805	4.34026	4.18078	4.43002	8.99795	8.22225	7.62853	uncharacterized LOC100191549 [Zea mays]
Zm00001d052039	0.622567	0.344211	0.501525	10.6461	13.2547	12.4131	uncharacterized LOC100280405 isoform X1 [Zea mays]
Zm00001d031612	0	0	0	12.4461	14.2863	10.8904	binding partner of ACD11 1 [Zea mays]
Zm00001d039887	0.803947	0.398734	1.47949	11.8017	12.8923	10.2369	Protein apaG [Zea mays]
Zm00001d046330	4.37336	4.78494	4.00723	7.85501	8.208	8.36582	Plant L-ascorbate oxidase [Zea mays]
Zm00001d006534	4.66291	5.6467	4.40813	7.58311	8.52944	6.59774	uncharacterized protein LOC100382243 precursor [Zea mays]
Zm00001d038235	3.54765	2.65662	1.65413	8.7394	11.8607	8.95572	--
Zm00001d035715	0.401934	0.723392	0.56935	14.386	10.8787	10.4078	uncharacterized protein LOC103629272 isoform X1 [Zea mays]
Zm00001d053281	3.95286	4.10618	3.2091	7.41115	8.32199	10.3409	nicotianamine aminotransferase 1 [Zea mays]
Zm00001d044452	5.09349	4.87828	4.78382	6.99313	6.76437	8.80926	hypothetical protein ZEAMMB73_Zm00001d044452 [Zea mays]
Zm00001d040426	5.24533	5.13239	4.12369	8.09323	6.86469	7.83132	transcription factor CSA [Zea mays]
Zm00001d011745	4.24587	4.37944	4.93231	8.70575	8.35901	6.52937	B3 domain-containing protein Os03g0120900 isoform X1 [Zea mays]
Zm00001d048181	4.04861	3.20083	3.43518	8.80774	8.69031	8.8374	Chloroplast 30S ribosomal protein S10 [Zea mays]
Zm00001d040197	5.10492	4.25395	5.03658	8.52612	6.31684	7.71101	uncharacterized protein LOC103649922 isoform X1 [Zea mays]
Zm00001d025124	4.55915	4.55161	5.16497	8.90986	6.9414	6.78536	P-loop containing nucleoside triphosphate hydrolase superfamily protein [Zea mays]
Zm00001d037608	3.31765	2.42994	1.97155	10.6473	10.2148	8.31836	uncharacterized protein LOC103630071 [Zea mays]
Zm00001d023249	4.46725	5.03517	4.58653	7.07153	8.18009	7.48751	uncharacterized protein LOC100193422 [Zea mays]
Zm00001d044973	5.22954	4.30773	4.21533	8.05237	8.19917	6.80161	Homeobox-leucine zipper protein HDG11 [Zea mays]
Zm00001d049011	3.99509	4.61674	4.35966	8.42971	7.84024	7.5417	Polyketide cyclase/dehydrase and lipid transport superfamily protein [Zea mays]
Zm00001d022476	3.60137	3.16019	3.63799	11.0315	7.10016	8.22644	hypothetical protein ZEAMMB73_Zm00001d022476 [Zea mays]
Zm00001d003422	4.77993	4.1056	3.93614	7.17188	8.81981	7.92976	Amino acid/polyamine transporter II [Zea mays]
Zm00001d018106	5.18446	4.71282	4.461	6.59962	8.28964	7.40838	Protein EXORDIUM [Zea mays]
Zm00001d035436	3.21775	3.7066	4.0527	9.30933	8.00122	8.36399	Mediator of RNA polymerase II transcription subunit 11 [Zea mays]
Zm00001d006508	4.35331	4.45382	4.70385	8.02	7.25879	7.82927	glutamate receptor 3.4 [Zea mays]
Zm00001d051617	4.24629	4.28946	4.26756	9.20361	8.16233	6.42003	hypothetical protein ZEAMMB73_Zm00001d051617 [Zea mays]
Zm00001d029755	4.09525	4.41715	4.23014	8.92816	7.28287	7.58417	hypothetical protein ZEAMMB73_Zm00001d029755 [Zea mays]
Zm00001d048155	5.11763	4.11672	4.17111	7.12743	7.17977	8.80611	uncharacterized protein LOC100191622 [Zea mays]
Zm00001d042131	4.55113	4.57758	4.83232	7.54835	7.6174	7.33109	Serine/threonine-protein kinase TIO [Zea mays]
Zm00001d021957	3.83301	4.19041	3.33699	8.20283	7.23972	9.62089	uncharacterized protein LOC100279098 [Zea mays]
Zm00001d002544	3.81789	3.94404	4.1075	8.57933	9.13342	6.84107	Regulator of chromosome condensation (RCC1) family with FYVE zinc finger domain [Zea mays]
Zm00001d003406	4.13996	4.70684	4.34531	7.87155	7.48879	7.84126	unknown [Zea mays]
Zm00001d022332	3.92896	4.84503	4.77625	7.36565	7.6272	7.83483	recombination protein51 gene d [Zea mays]
Zm00001d013759	2.88486	2.50228	3.18236	9.08515	9.64272	9.04995	ent-cassadiene C2-hydroxylase [Zea mays]
Zm00001d017700	4.33045	4.45303	4.82549	8.36069	7.48815	6.81299	Lysine-specific demethylase REF6 [Zea mays]
Zm00001d005860	4.61931	3.60271	2.84449	8.23535	7.67563	9.24833	uncharacterized protein LOC100384173 precursor [Zea mays]
Zm00001d006217	4.68244	3.78441	3.87444	7.1335	8.29309	8.44862	serine/threonine-protein kinase NAK [Zea mays]
Zm00001d036506	4.28618	3.80945	4.32506	7.38354	8.71345	7.68563	Lipid binding protein [Zea mays]
Zm00001d028252	3.43249	3.78927	4.36028	8.53612	7.92059	8.16454	caleosin isoform X1 [Zea mays]
Zm00001d038608	4.24055	4.291	2.93328	7.38141	8.36677	8.98424	uncharacterized protein LOC100275360 [Zea mays]
Zm00001d038784	4.92543	4.53291	3.8307	8.8358	5.97464	8.08614	Auxin-responsive protein IAA26 [Zea mays]
Zm00001d006152	1.34374	1.93344	0.958153	10.5853	10.217	11.1279	SH3 domain-containing protein 3, partial [Zea mays]
Zm00001d026374	4.12674	4.87867	4.53955	8.33227	7.78774	6.45314	hypothetical protein ZEAMMB73_Zm00001d026374 [Zea mays]
Zm00001d024262	1.97155	2.22924	2.3284	10.9154	9.60548	9.05836	hypothetical protein ZEAMMB73_Zm00001d024262 [Zea mays]
Zm00001d012142	4.58625	4.42537	3.83823	7.67875	7.26679	8.30457	acid phosphatase/vanadium-dependent haloperoxidase protein [Zea mays]
Zm00001d019061	2.81628	2.95967	3.19244	9.13296	9.65495	8.27717	Forkhead-associated (FHA) domain-containing protein [Zea mays]
Zm00001d048123	4.93776	4.07282	3.27036	3.69467	8.21142	11.8322	MFP1 attachment factor 1 [Zea mays]
Zm00001d015557	4.18741	5.03006	4.42947	7.54509	7.74228	7.0621	Protein S-acyltransferase 24 [Zea mays]
Zm00001d011507	4.25084	4.86648	4.4271	7.85116	7.26421	7.26936	uncharacterized protein LOC100273185 [Zea mays]
Zm00001d013477	5.16311	4.57847	4.6115	7.1693	7.59238	6.81036	Mitogen-activated protein kinase kinase kinase 1 [Zea mays]
Zm00001d045876	3.06703	2.59036	3.34572	8.63126	9.04317	9.1322	40S ribosomal protein S4-3 [Zea mays]
Zm00001d013369	1.15891	1.84745	2.08726	11.5757	10.6201	8.5195	nitrate regulatory gene2 protein [Zea mays]
Zm00001d048722	2.53099	3.58658	2.34608	9.46003	8.82	9.05482	protein indeterminate-domain 14 [Zea mays]
Zm00001d010599	5.06819	4.12423	3.69002	7.77575	8.23372	6.88355	putative methyltransferase PMT23 [Zea mays]
Zm00001d005828	3.30333	4.72708	3.19665	8.50336	8.51078	7.49727	Thiol protease aleurain [Zea mays]
Zm00001d022206	4.08608	4.01518	4.87407	7.52167	7.76408	7.46412	4-alpha-glucanotransferase DPE1 chloroplastic/amyloplastic [Zea mays]
Zm00001d029924	2.80776	2.73926	2.54541	8.60225	9.60511	9.4231	uncharacterized protein LOC100272315 [Zea mays]
Zm00001d044170	4.10146	4.49152	4.53786	7.5432	7.61591	7.3794	uncharacterized protein LOC100272566 [Zea mays]
Zm00001d037057	3.37679	3.88346	3.84826	8.41095	7.97496	8.14736	Transmembrane amino acid transporter family protein [Zea mays]
Zm00001d034318	4.08564	4.07181	5.06234	6.72618	7.78249	7.90596	uncharacterized protein LOC100274056 [Zea mays]
Zm00001d030116	3.78801	4.51331	5.10461	7.98808	8.12053	6.10054	uncharacterized protein LOC100192771 isoform X1 [Zea mays]
Zm00001d036986	3.93384	3.70347	3.95388	8.47467	8.12834	7.37697	ABC transporter G family member 42 [Zea mays]
Zm00001d020460	5.21484	4.52276	3.59543	4.31389	8.36342	9.5186	uncharacterized protein LOC100279452 [Zea mays]
Zm00001d011595	4.54943	4.55225	4.80221	8.2677	7.28643	6.05175	Two pore calcium channel protein 1 [Zea mays]
Zm00001d052964	4.18157	3.77891	4.14109	6.32022	8.94328	8.13697	Bax inhibitor-1 family protein [Zea mays]
Zm00001d049277	3.5812	3.62428	3.21844	8.64386	8.55986	7.85202	NAD(P)-binding Rossmann-fold superfamily protein [Zea mays]
Zm00001d013969	2.15777	3.27308	1.90068	11.9749	9.15195	7.0069	PRP38 family protein [Zea mays]
Zm00001d048891	4.66302	4.2314	4.75656	7.09975	7.27722	7.39862	HAT transposon superfamily isoform 2 [Zea mays]
Zm00001d039219	3.58837	4.43534	5.31253	8.1962	6.43854	7.4261	uncharacterized protein LOC100276315 [Zea mays]
Zm00001d011124	4.4408	4.38891	4.05821	7.15372	7.76598	7.48109	4Fe-4S binding domain containing protein expressed [Zea mays]
Zm00001d013887	3.98826	5.00973	4.34909	7.15077	7.83427	6.93724	DNA mismatch repair protein MutS type 2 [Zea mays]
Zm00001d006223	0	0	0	14.7221	11.2764	9.15777	Basic leucine zipper 9 [Zea mays]
Zm00001d036521	3.77295	4.12983	3.43493	8.94614	8.43465	6.42776	photosystemI1 [Zea mays]
Zm00001d002480	0	0	0	12.7145	11.9928	10.4384	Cation/calcium exchanger 4 [Zea mays]
Zm00001d044944	4.63984	4.28436	4.84846	7.14984	8.07272	6.13423	GTP binding protein [Zea mays]
Zm00001d049390	3.69338	4.241	4.69765	8.63456	7.29105	6.52413	RNA-binding KH domain-containing protein [Zea mays]
Zm00001d010336	4.17905	4.03019	3.31088	4.95247	8.06234	10.5452	Peptide methionine sulfoxide reductase B3 [Zea mays]
Zm00001d035267	4.22382	3.65573	4.70981	8.04801	7.35084	7.09001	Mitochondrial import inner membrane translocase subunit TIM22-2 [Zea mays]
Zm00001d008748	4.3807	4.55126	4.11958	7.24643	7.75632	7.0197	Putative DUF1767 domain containing protein [Zea mays]
Zm00001d039648	4.36917	4.13283	4.62252	3.69046	9.52095	8.66301	hypothetical protein ZEAMMB73_Zm00001d039648 [Zea mays]
Zm00001d049905	4.10389	4.34875	4.3578	8.3651	7.78009	6.03887	unknown [Zea mays]
Zm00001d011685	3.82196	4.79253	4.35523	7.25469	7.52712	7.2366	Anoctamin-like protein [Zea mays]
Zm00001d051967	4.4891	4.43311	4.563	7.8182	6.6564	6.95529	Rho-N domain-containing protein 1 chloroplastic [Zea mays]
Zm00001d000312	4.51685	4.18188	4.58577	8.22301	6.35013	6.95281	Ubiquitin carboxyl-terminal hydrolase 25 [Zea mays]
Zm00001d005298	4.74369	4.01189	4.81323	6.57763	7.49102	7.04384	receptor-like kinase [Zea mays]
Zm00001d050107	4.22551	3.60845	3.1555	8.05785	7.90645	7.72282	12-oxo-phytodienoic acid reductase 8 [Zea mays]
Zm00001d047831	1.18149	1.57703	1.22921	11.4048	11.1181	8.07423	splicing factor PWI domain-containing protein [Zea mays]
Zm00001d005752	4.51139	3.8393	3.46259	6.65068	7.40041	8.71165	uncharacterized protein LOC103647426 [Zea mays]
Zm00001d043291	5.39578	4.17393	4.16468	7.77689	6.44103	6.61862	uncharacterized protein LOC100274120 precursor [Zea mays]
Zm00001d027303	2.15594	1.97337	2.36893	9.46641	9.72535	8.87333	Pleiotropic drug resistance protein 2 [Zea mays]
Zm00001d053174	1.39496	2.59038	2.48627	10.3971	8.71835	8.96517	Digalactosyldiacylglycerol synthase 1 chloroplastic, partial [Zea mays]
Zm00001d037724	4.129	3.97814	3.43629	7.69934	6.7981	8.50103	Gibberellin 2-beta-dioxygenase [Zea mays]
Zm00001d048205	4.65139	4.15128	4.74578	8.09065	6.34069	6.53257	RING/U-box superfamily protein [Zea mays]
Zm00001d030638	3.80481	3.62258	4.25175	7.2022	7.79658	7.81031	PsbP domain-containing protein 1 chloroplastic [Zea mays]
Zm00001d021056	2.58196	3.9499	2.68943	9.06362	8.62923	7.48208	squamosa promoter-binding protein-like (SBP domain) transcription factor family protein [Zea mays]
Zm00001d029601	3.27233	4.68747	3.18793	7.76219	7.71355	7.76157	hypothetical protein [Zea mays]
Zm00001d049092	3.75493	4.01577	4.06664	7.909	7.63159	7.00103	uncharacterized protein LOC100382015 [Zea mays]
Zm00001d044237	2.52798	2.33837	2.16943	8.32957	8.88368	10.1288	protein transport protein Sec61 subunit beta [Zea mays]
Zm00001d043168	4.14188	4.14764	3.27094	7.14346	7.42658	8.24729	uncharacterized protein LOC100277981 [Zea mays]
Zm00001d049276	4.2336	3.79172	4.53801	6.70527	7.54071	7.52954	Serine carboxypeptidase-like 46 [Zea mays]
Zm00001d013602	4.03852	4.82341	4.73843	6.66393	6.51612	7.4898	NADH--cytochrome b5 reductase 1 [Zea mays]
Zm00001d009314	3.51543	3.8117	4.46704	7.62441	7.35971	7.47106	NAD(P)-binding Rossmann-fold superfamily protein [Zea mays]
Zm00001d007405	2.58501	2.56909	2.19645	10.3477	8.71767	7.83083	hypothetical protein ZEAMMB73_Zm00001d007405 [Zea mays]
Zm00001d012833	3.83074	0.853064	8.60585	2.28449	8.84016	9.79903	hypothetical protein ZEAMMB73_Zm00001d012833 [Zea mays]
Zm00001d000165	3.75746	3.56452	3.71491	6.01302	8.46661	8.67879	uncharacterized LOC100277408 [Zea mays]
Zm00001d008651	3.7481	4.69594	4.72834	6.6571	7.15832	7.19197	pyruvate decarboxylase 2 [Zea mays]
Zm00001d050266	4.17665	4.81137	3.836	7.68994	6.20345	7.35557	cleavage and polyadenylation specificity factor 5 [Zea mays]
Zm00001d023601	1.06486	0.884908	0.894823	9.9423	11.0106	10.2472	Inositol-3-phosphate synthase isozyme 1 [Zea mays]
Zm00001d016070	3.84613	3.69499	4.41979	7.81027	7.34857	6.90924	BAG family molecular chaperone regulator 6 isoform X1 [Zea mays]
Zm00001d019988	4.17677	4.19332	4.67951	7.02733	6.9224	6.93642	uncharacterized protein LOC100280067 [Zea mays]
Zm00001d050155	4.17228	4.49422	3.95715	5.46529	6.89588	8.93692	uncharacterized protein LOC100382228 [Zea mays]
Zm00001d043785	3.81956	4.51458	4.85279	7.52832	6.75313	6.44675	uncharacterized protein LOC100191626 [Zea mays]
Zm00001d022504	2.16242	2.75543	1.92969	9.55122	8.89469	8.49051	sodium/hydrogen exchanger 2-like [Zea mays]
Zm00001d038005	4.00885	3.55922	3.64229	7.02102	7.58121	7.93673	Putative patellin family protein [Zea mays]
Zm00001d048298	3.96487	4.05239	3.38225	7.43669	7.36144	7.50807	uncharacterized protein LOC103639530 [Zea mays]
Zm00001d036402	4.35463	4.26939	4.80005	6.91388	6.52251	6.79523	Receptor-like protein kinase-like [Zea mays]
Zm00001d036296	4.0915	4.54012	4.56069	7.31665	6.74778	6.37427	Histone-lysine N-methyltransferase EZ1 [Zea mays]
Zm00001d021621	3.46684	4.32298	3.95079	7.75573	7.17803	6.93041	Polynucleotidyl transferase ribonuclease H fold protein with HRDC domain [Zea mays]
Zm00001d002960	3.91947	3.3293	3.16547	5.99233	8.28531	8.85074	kunitz trypsin inhibitor 1 [Zea mays]
Zm00001d016974	3.62207	4.5814	4.84163	7.27323	7.15001	6.0726	hypothetical protein ZEAMMB73_Zm00001d016974 [Zea mays]
Zm00001d051681	4.74887	3.2883	3.81105	6.65771	7.06583	7.95219	alpha-6-galactosyltransferase [Zea mays]
Zm00001d034804	5.03292	4.71715	3.25287	6.85934	7.19007	6.46962	hypothetical protein ZEAMMB73_Zm00001d034804 [Zea mays]
Zm00001d011923	3.99782	4.64531	4.57431	6.20549	7.42079	6.65013	BTB/POZ domain-containing protein [Zea mays]
Zm00001d013588	2.2693	2.70632	2.59844	8.9375	9.52392	7.44602	uncharacterized LOC100384535 [Zea mays]
Zm00001d012935	3.41402	3.40711	4.04857	7.30499	7.97669	7.30982	nucleobase-ascorbate transporter 6-like [Zea mays]
Zm00001d028164	3.33755	3.15802	3.03918	7.84938	8.30396	7.76705	uncharacterized protein LOC100193294 [Zea mays]
Zm00001d002970	4.25692	3.69511	3.78184	6.70416	7.1053	7.89318	uncharacterized protein LOC100192739 [Zea mays]
Zm00001d039640	1.9949	2.43488	2.87665	9.62402	7.82324	8.67567	Double Clp-N motif-containing P-loop nucleoside triphosphate hydrolase superfamily protein [Zea mays]
Zm00001d043944	3.82388	5.52606	3.98747	7.0678	6.7324	6.25878	hypothetical protein ZEAMMB73_Zm00001d043944 [Zea mays]
Zm00001d044079	3.87935	4.35731	3.71596	8.80471	6.22815	6.4082	Tat pathway signal sequence family protein [Zea mays]
Zm00001d019815	0	0	0	13.145	10.6985	9.51581	hypothetical protein ZEAMMB73_Zm00001d019815 [Zea mays]
Zm00001d049762	4.96423	4.24572	3.98733	7.09856	7.00109	6.0617	uncharacterized protein LOC100216674 [Zea mays]
Zm00001d039711	3.8846	4.11372	4.44627	7.34761	7.12599	6.4269	Protein NETWORKED 4A [Zea mays]
Zm00001d029619	3.87812	3.32757	2.86725	6.97021	8.45583	7.75566	UDP-glycosyltransferase 74B1 [Zea mays]
Zm00001d036635	4.20272	4.78622	3.70655	7.67903	6.66351	6.21145	Molybdenum cofactor sulfurase [Zea mays]
Zm00001d019917	5.14483	3.34264	3.70284	6.42946	6.59243	8.00835	CASP-like protein 13 [Zea mays]
Zm00001d008581	3.6877	3.16039	4.25439	8.0148	7.46855	6.62	putative WAK receptor-like protein kinase family protein isoform X1 [Zea mays]
Zm00001d015767	2.48075	1.26373	1.40299	8.60366	10.3478	9.08445	uncharacterized protein LOC100275516 [Zea mays]
Zm00001d018284	4.44263	4.55167	3.33469	5.24828	6.4222	9.14672	uncharacterized protein LOC100278778 [Zea mays]
Zm00001d042543	3.94598	3.35268	3.91927	7.06618	7.56177	7.25299	putative metallophosphoesterase At3g03305 [Zea mays]
Zm00001d028231	4.43635	4.42126	3.59228	6.25687	7.66212	6.72896	Sec14p-like phosphatidylinositol transfer family protein [Zea mays]
Zm00001d018857	5.20959	3.83961	3.44839	3.83935	8.21419	8.54035	probable carboxylesterase 15 [Zea mays]
Zm00001d048559	3.54039	4.17719	5.03473	6.45925	7.51571	6.33107	glutathione transferase35 [Zea mays]
Zm00001d032777	3.37354	2.74768	3.03277	6.81725	7.70726	9.37566	uncharacterized protein LOC100275112 [Zea mays]
Zm00001d047905	2.65044	3.15783	3.01363	8.73432	8.27431	7.20771	hypothetical protein ZEAMMB73_Zm00001d047905 [Zea mays]
Zm00001d002333	3.53751	3.37496	4.60411	6.97807	7.55578	6.98578	Potassium transporter 10 [Zea mays]
Zm00001d010821	3.8829	3.91499	4.27683	7.42175	6.96028	6.47322	starch synthase4 [Zea mays]
Zm00001d041362	3.28461	3.81545	4.47058	7.7766	7.12464	6.45093	resistance to Puccinia sorghi3 [Zea mays]
Zm00001d031706	3.87786	4.23642	4.76234	7.45689	6.77128	5.74595	protein binding protein isoform X1 [Zea mays]
Zm00001d046927	3.50816	2.4338	3.74951	5.8988	8.86143	8.34115	protein GLUTAMINE DUMPER 5 [Zea mays]
Zm00001d015556	3.60148	3.68284	3.37941	8.77405	7.02391	6.31067	Protein S-acyltransferase 24 [Zea mays]
Zm00001d017709	4.77574	3.70006	4.34427	5.65656	6.77376	7.49687	Secretory carrier-associated membrane protein 4 [Zea mays]
Zm00001d025544	4.04315	3.61279	4.15533	5.86131	7.62583	7.41888	Zeaxanthin epoxidase chloroplastic [Zea mays]
Zm00001d041618	3.01588	2.56596	2.35679	8.39858	7.66624	8.70406	Protein NUCLEAR FUSION DEFECTIVE 4 [Zea mays]
Zm00001d001928	2.40094	3.21475	3.01827	8.51147	8.40178	7.14503	Kinesin-like calmodulin binding protein [Zea mays]
Zm00001d025213	4.0373	4.49878	4.47826	6.52407	6.55976	6.58089	Putative dual specificity protein phosphatase DSP8, partial [Zea mays]
Zm00001d022625	4.18189	3.70131	3.74801	8.04392	8.28325	4.68611	Synaptotagmin-2 [Zea mays]
Zm00001d019256	3.22069	2.8962	2.79013	8.35755	7.21076	8.16636	cytokinin-N-glucosyltransferase 1 [Zea mays]
Zm00001d002934	4.58344	3.96869	3.45735	7.64145	6.04813	6.88652	NAC domain-containing protein 30 [Zea mays]
Zm00001d045833	0	0	0	16.3302	0	16.1571	hypothetical protein ZEAMMB73_Zm00001d045833 [Zea mays]
Zm00001d013378	0.408715	1.11031	0.825598	10.7931	9.49946	9.8109	Maf-like protein [Zea mays]
Zm00001d005591	3.60784	4.34988	4.02278	6.06635	6.94053	7.43056	uncharacterized protein LOC100304211 [Zea mays]
Zm00001d036463	3.87228	5.27846	3.56217	6.86451	6.83935	5.98298	auxin-responsive protein SAUR50 isoform X4 [Zea mays]
Zm00001d002186	4.39079	4.28115	4.26796	6.50047	6.67005	6.24135	kinesin-related protein 6 [Zea mays]
Zm00001d001911	1.4601	1.29532	0.803932	10.1775	9.28538	9.31761	ATP-dependent RNA helicase, partial [Zea mays]
Zm00001d037939	1.27035	1.75634	2.05348	9.16177	9.65983	8.26813	peroxisomal fatty acid beta-oxidation multifunctional protein MFP2 isoform X1 [Zea mays]
Zm00001d021346	3.24647	4.13698	3.70618	6.7977	7.37	6.85957	Protein SET DOMAIN GROUP 40 [Zea mays]
Zm00001d007277	3.77554	4.45244	3.4064	7.35214	6.44694	6.66944	Brassinosteroid LRR receptor kinase [Zea mays]
Zm00001d015538	1.14959	1.53307	1.4923	10.1134	8.68717	9.07906	hypothetical protein ZEAMMB73_Zm00001d015538 [Zea mays]
Zm00001d011211	4.00324	3.68886	3.83453	6.06208	7.44978	6.95347	Putative leucine-rich repeat protein kinase family protein [Zea mays]
Zm00001d004635	4.17003	4.20916	4.25441	6.80305	6.0925	6.45341	receptor protein kinase-like protein ZAR1 [Zea mays]
Zm00001d012882	3.87718	4.24068	4.49683	6.14427	7.20115	5.9576	Protein kinase protein with adenine nucleotide alpha hydrolase-like domain [Zea mays]
Zm00001d002235	4.20466	3.74442	3.98106	7.0994	6.47994	6.40046	hypothetical protein ZEAMMB73_Zm00001d002235 [Zea mays]
Zm00001d047324	3.32211	3.33338	3.22774	7.10755	7.53765	7.34734	uncharacterized protein LOC100502405 [Zea mays]
Zm00001d020384	4.72121	3.89443	3.94739	6.69409	6.39716	6.21452	milkweed pod1 [Zea mays]
Zm00001d019236	3.87897	4.17441	4.6367	5.64175	6.93815	6.59005	mitochondrial import inner membrane translocase subunit TIM50 [Zea mays]
Zm00001d007477	4.05119	3.10216	4.37828	7.1544	6.88026	6.23795	serine/threonine-protein kinase-like protein At1g28390 isoform X1 [Zea mays]
Zm00001d037921	0	0	0	11.2118	10.2715	10.2827	hypothetical protein ZEAMMB73_Zm00001d037921 [Zea mays]
Zm00001d005583	3.14702	3.57386	2.51393	7.21646	6.0271	9.2698	uncharacterized protein LOC100383948 [Zea mays]
Zm00001d046286	3.43347	4.15246	4.58423	6.99946	6.42516	6.14668	RPGR ORF15 isoform [Zea mays]
Zm00001d010567	3.87107	3.84364	4.10487	7.40528	5.98053	6.53536	minichromosome maintenance 8 [Zea mays]
Zm00001d018291	2.40683	2.41955	2.71724	8.13847	8.64319	7.37897	Transducin/WD40 repeat-like superfamily protein [Zea mays]
Zm00001d013029	3.87672	3.99961	4.05558	6.66172	6.69166	6.40614	Ubiquitin carboxyl-terminal hydrolase family protein [Zea mays]
Zm00001d004426	2.486	4.27365	2.67565	7.19491	6.3327	8.70081	Thioesterase superfamily protein [Zea mays]
Zm00001d030724	2.53511	4.06993	3.11902	8.06685	7.25992	6.59874	hypothetical protein ZEAMMB73_Zm00001d030724 [Zea mays]
Zm00001d022267	3.98677	3.89102	3.70504	7.29781	5.76956	6.968	chromatin remodeling factor18 [Zea mays]
Zm00001d044291	3.78853	3.63651	3.43376	5.48859	7.75153	7.4954	submergence induced protein SI397 [Zea mays]
Zm00001d043222	4.32019	2.53272	3.1019	5.49734	7.49008	8.63181	uncharacterized LOC100502180 isoform X1 [Zea mays]
Zm00001d033732	0.129745	0.785649	0.161139	10.2272	10.011	10.2522	hypothetical protein ZEAMMB73_Zm00001d033732 [Zea mays]
Zm00001d028434	3.39303	4.35134	4.42432	7.22414	6.38289	5.76921	Cryptochrome-1, partial [Zea mays]
Zm00001d005719	2.51919	3.28169	2.56829	6.96192	8.52279	7.61306	carbon-sulfur lyases [Zea mays]
Zm00001d049016	4.88804	4.56792	2.7586	4.21474	7.06909	7.91824	uncharacterized protein LOC100383172 [Zea mays]
Zm00001d051229	3.6949	3.83913	4.86805	6.59561	5.8926	6.5027	uncharacterized protein LOC100383632 [Zea mays]
Zm00001d015025	4.28342	3.62948	3.70173	5.8913	7.14442	6.71434	uncharacterized protein LOC100281193 [Zea mays]
Zm00001d036593	3.49445	4.12088	3.89447	6.48659	7.12385	6.24309	Auxin response factor 6 [Zea mays]
Zm00001d027991	3.91291	3.11401	3.80473	5.29907	6.725	8.41597	HB-type transcription factor, partial [Zea mays subsp. mays]
Zm00001d002436	3.57524	2.52486	2.78646	7.01674	7.56221	7.80584	alternative oxidase 1 [Zea mays]
Zm00001d023677	3.52909	4.34891	3.78307	6.622	6.14348	6.82031	MTN3 [Zea mays]
Zm00001d040651	2.9923	2.52972	2.70549	7.18734	8.39497	7.43359	putative AP2/EREBP transcription factor superfamily protein isoform X1 [Zea mays]
Zm00001d009248	3.45571	3.85916	3.93504	6.12304	7.9279	5.87652	respiratory burst oxidase homolog protein B [Zea mays]
Zm00001d028319	4.10888	3.81721	2.86024	6.30528	6.54389	7.53296	probable receptor-like serine/threonine-protein kinase At4g34500 [Zea mays]
Zm00001d039684	2.51094	3.55019	4.31598	6.94406	7.35246	6.48259	ADPATP carrier protein 1 chloroplastic [Zea mays]
Zm00001d040888	4.13504	4.46997	3.8482	6.42246	6.62209	5.64546	glycosyltransferase family 28 C-terminal domain containing protein [Zea mays]
Zm00001d009398	3.66484	2.41048	2.59143	7.10446	7.40421	7.95716	methylesterase 7 [Zea mays]
Zm00001d045127	4.34077	3.7244	3.58742	7.03147	5.95945	6.39617	hypothetical protein ZEAMMB73_Zm00001d045127 [Zea mays]
Zm00001d019275	1.14354	1.5779	2.31943	8.78448	8.72914	8.44349	PAN domain-containing protein [Zea mays]
Zm00001d004482	5.06091	2.38527	3.29588	3.19886	6.83132	10.2084	transmembrane-like protein [Zea mays]
Zm00001d023259	4.03191	3.14325	3.4099	6.26797	7.29209	6.61578	uncharacterized protein LOC103640662 [Zea mays]
Zm00001d018462	3.65491	4.22341	4.40437	5.8262	6.50854	6.13313	Phospholipid--sterol O-acyltransferase [Zea mays]
Zm00001d020172	3.09832	3.54831	4.24354	7.13193	6.50904	6.21522	putative LRR receptor-like serine/threonine-protein kinase [Zea mays]
Zm00001d011244	3.84501	3.69444	4.16517	7.47105	6.38249	5.15928	putative esterase KAI2 [Zea mays]
Zm00001d012808	3.30885	4.14909	4.72917	6.91689	6.45283	5.15469	uncharacterized protein LOC100274864 isoform X1 [Zea mays]
Zm00001d042154	0.124331	0.144379	0.477958	10.4878	10.3702	9.05001	40S ribosomal protein S4-3 [Zea mays]
Zm00001d023496	5.23277	4.49988	2.40825	4.15304	6.18958	8.16905	hypothetical protein ZEAMMB73_Zm00001d023496 [Zea mays]
Zm00001d017770	2.33264	3.39678	2.37234	8.08933	6.72882	7.69357	Soluble inorganic pyrophosphatase 2 [Zea mays]
Zm00001d037337	5.21952	2.69725	3.40849	6.19578	6.73446	6.33034	Ribonucleoside-diphosphate reductase small chain [Zea mays]
Zm00001d007564	3.10344	3.97247	2.8325	6.23049	8.68141	5.72764	putative ATP synthase 24 kDa subunit mitochondrial [Zea mays]
Zm00001d012897	3.39524	3.1292	3.83294	6.64364	6.41738	7.10546	Clathrin heavy chain 2 [Zea mays]
Zm00001d013968	1.25607	1.64828	2.23146	9.01173	8.24164	8.13254	Transcription factor TFIIE alpha subunit [Zea mays]
Zm00001d041782	3.0416	2.54324	2.66046	5.36072	7.21248	9.61897	Plant-specific domain TIGR01627 family protein [Zea mays]
Zm00001d050768	3.02153	3.82624	3.01084	6.58812	6.3997	7.57438	unknown [Zea mays]
Zm00001d039110	4.10899	3.61288	3.92771	5.14054	7.44959	6.17418	calmodulin [Zea mays]
Zm00001d019129	1.28049	2.29085	2.43138	10.1949	7.66469	6.38074	NADH--cytochrome b5 reductase 1 [Zea mays]
Zm00001d021439	3.2357	4.20677	3.26674	5.56672	4.75236	9.18724	uncharacterized protein LOC103633145 [Zea mays]
Zm00001d017583	2.77852	3.16659	3.08954	6.61615	7.28329	7.26593	Generic methyltransferase [Zea mays]
Zm00001d026293	1.49132	1.96944	2.49698	8.60724	7.85669	7.75653	unknown [Zea mays]
Zm00001d043047	3.09309	2.94444	3.2481	6.92982	7.29049	6.66485	alpha expansin 1 precursor [Zea mays]
Zm00001d028776	1.80095	1.69978	1.26084	7.81493	8.25737	9.26882	Thioredoxin superfamily protein [Zea mays]
Zm00001d018698	3.77514	3.78783	4.0953	6.44015	6.20549	5.7572	Homeodomain-like superfamily protein [Zea mays]
Zm00001d003174	3.67662	3.06053	3.32073	5.88432	6.36017	7.7529	unknown [Zea mays]
Zm00001d005700	0	3.52481	3.15887	5.95649	14.3056	3.10458	60S ribosomal protein L23 [Zea mays]
Zm00001d018365	3.37001	2.99792	4.27303	6.97828	5.98108	6.42691	uncharacterized protein LOC100193635 [Zea mays]
Zm00001d053623	3.7194	3.93278	4.34354	6.61556	6.21575	5.19415	uncharacterized protein LOC100276434 [Zea mays]
Zm00001d007467	2.4835	3.33869	3.16732	7.35907	6.90138	6.75831	DUF724 domain-containing protein 4, partial [Zea mays]
Zm00001d047677	4.08419	3.85559	3.98178	6.92074	5.70233	5.43788	P-loop nucleoside triphosphate hydrolase superfamily protein with CH (Calponin Homology) domain [Zea mays]
Zm00001d039770	3.64018	3.00083	2.52599	6.80206	7.55258	6.4594	fasciclin-like arabinogalactan protein 7 precursor [Zea mays]
Zm00001d004415	3.31235	2.76287	3.61077	6.34218	6.85747	7.05518	putative RNA-dependent RNA polymerase 5 [Zea mays]
Zm00001d020171	3.01828	3.56341	3.61708	7.10708	6.8218	5.779	Leucine-rich repeat (LRR) family protein [Zea mays]
Zm00001d007762	3.0308	3.3545	3.20497	6.55497	6.82649	6.93212	hydroxyproline O-galactosyltransferase GALT6 [Zea mays]
Zm00001d051313	4.21418	3.98608	3.56201	4.99883	7.01266	6.10975	receptor-like protein kinase precursor [Zea mays]
Zm00001d036142	4.45292	3.0644	2.03627	4.75814	7.95362	7.60619	uncharacterized protein LOC103629472 [Zea mays]
Zm00001d021665	3.91152	4.10826	3.64551	4.58281	6.26458	7.35484	uncharacterized protein LOC100285353 [Zea mays]
Zm00001d031822	2.67102	2.10428	1.7154	8.54613	7.6909	7.08956	uncharacterized protein LOC100281002 precursor [Zea mays]
Zm00001d015446	3.66606	3.71451	4.29771	6.56343	6.02752	5.5394	Calcium-transporting ATPase 9 plasma membrane-type [Zea mays]
Zm00001d047917	4.20685	3.68241	3.68739	6.36665	5.83604	6.01997	uncharacterized protein LOC100274815 [Zea mays]
Zm00001d028170	3.71716	2.94711	2.36141	6.11756	7.16664	7.46885	unknown [Zea mays]
Zm00001d022046	2.90895	3.39929	3.55372	7.39825	6.79401	5.68573	SNF2 domain-containing protein / helicase domain-containing protein / HNH endonuclease domain-containing protein [Zea mays]
Zm00001d010404	1.9259	1.11375	1.68583	10.0688	8.58375	6.35587	Cyclin superfamily protein, putative [Zea mays]
Zm00001d035428	4.10333	3.54542	3.97539	7.27288	5.50848	5.23899	Zinc finger (C3HC4-type RING finger) family protein [Zea mays]
Zm00001d006232	4.21213	4.00953	3.55393	5.35548	6.74923	5.76246	ARO1-like protein 2 [Zea mays]
Zm00001d027554	3.6709	3.71848	2.28038	3.38563	7.67369	8.77853	uncharacterized protein LOC103631682 [Zea mays]
Zm00001d031526	3.99564	3.94566	3.32264	5.74357	6.24142	6.20352	Pentatricopeptide repeat-containing protein [Zea mays]
Zm00001d009450	4.30834	3.17318	3.04352	6.36386	5.30923	7.23839	Acid phosphatase/vanadium-dependent haloperoxidase protein [Zea mays]
Zm00001d043686	5.36132	2.80472	3.56151	6.09938	7.75695	3.81458	acid phosphatase isoform X3 [Zea mays]
Zm00001d013221	3.79137	3.61981	3.13233	5.25925	6.74035	6.83957	SWIb domain-containing protein [Zea mays]
Zm00001d012628	3.19205	3.52131	4.42546	5.98532	6.67553	5.50162	Insulin-degrading enzyme-like 1 peroxisomal [Zea mays]
Zm00001d036431	1.37549	0.945678	0.796466	6.71164	8.56101	10.9064	uncharacterized protein LOC100283824 precursor [Zea mays]
Zm00001d049265	1.32417	1.58277	1.85156	7.48959	8.31913	8.67867	O-methyltransferase ZRP4 [Zea mays]
Zm00001d042580	3.71819	3.89573	3.46309	6.52915	6.11032	5.49048	putative NAC domain transcription factor superfamily protein [Zea mays]
Zm00001d001804	3.33452	3.89278	3.47152	5.92014	6.0594	6.46739	MLO-like protein 14 [Zea mays]
Zm00001d005109	4.44762	2.37064	2.20491	4.01826	8.14405	7.95624	uncharacterized protein LOC100275224 precursor [Zea mays]
Zm00001d039870	3.45928	3.13598	3.59598	6.58973	5.27518	7.05423	RHOMBOID-like protein 1 [Zea mays]
Zm00001d048092	3.46611	3.41369	2.36155	7.51956	7.08829	5.25874	Retrovirus-related Pol polyprotein LINE-1 [Zea mays]
Zm00001d052661	3.40219	3.48674	3.19039	5.66846	6.19114	7.11336	uncharacterized protein LOC100382872 [Zea mays]
Zm00001d033152	0.307725	0.379041	0.254891	10.2055	8.52421	9.35758	ent-cassadiene C2-hydroxylase-like precursor [Zea mays]
Zm00001d020315	4.016	3.03437	3.25871	6.05452	7.28584	5.37369	hypothetical protein ZEAMMB73_Zm00001d020315 [Zea mays]
Zm00001d041436	2.56867	2.23326	2.64197	7.75446	6.64006	7.17258	uncharacterized protein LOC111347723 [Zea mays]
Zm00001d028295	2.19689	2.28816	2.32102	7.714	7.58047	6.90838	Protein LOW PSII ACCUMULATION 3 chloroplastic [Zea mays]
Zm00001d041914	3.85719	3.65562	3.88541	5.8578	6.06179	5.68909	uncharacterized protein LOC100273919 [Zea mays]
Zm00001d049250	3.04855	3.92549	3.81195	5.94274	6.37517	5.9012	Protein kinase superfamily protein [Zea mays]
Zm00001d022624	3.93287	2.54708	2.86388	7.42915	5.2434	6.97771	uncharacterized protein LOC100193400 [Zea mays]
Zm00001d032817	0.574031	2.57821	3.13891	5.01966	10.4038	7.26027	Putative dual specificity protein phosphatase DSP8 [Zea mays]
Zm00001d040629	3.32565	3.58324	3.75759	6.24862	5.6001	6.43737	uncharacterized protein LOC100193648 [Zea mays]
Zm00001d002163	3.32084	3.63767	3.58388	6.75415	6.25626	5.36341	diacylglycerol kinase 3 isoform X1 [Zea mays]
Zm00001d008826	3.09532	2.93885	3.70768	6.95624	5.93813	6.27746	gigantea1 [Zea mays]
Zm00001d008782	3.0482	3.41589	3.36076	6.48257	6.88138	5.69901	uncharacterized protein LOC100276685 isoform 1 [Zea mays]
Zm00001d027485	2.22534	2.26887	1.90262	8.87127	7.49868	6.08141	Phosphatidylinositol-glycan biosynthesis class F protein [Zea mays]
Zm00001d020606	3.72794	3.59481	3.88121	4.4512	6.65234	6.42981	SAUR-like auxin-responsive protein family [Zea mays]
Zm00001d039108	3.80012	3.87829	3.51684	3.88606	7.91873	5.72826	protein MIZU-KUSSEI 1 [Zea mays]
Zm00001d038848	2.72424	3.87785	3.96986	6.19696	5.16817	6.78962	Beta-galactosidase [Zea mays]
Zm00001d015425	2.0491	2.29454	1.90516	8.34723	7.66077	6.45965	Metal-dependent protein hydrolase [Zea mays]
Zm00001d006340	3.57419	3.49935	2.61476	5.37925	6.80272	6.84466	Molybdenum cofactor sulfurase family protein [Zea mays]
Zm00001d012757	2.75535	3.03179	2.59142	7.08596	6.20895	7.04	uncharacterized protein LOC100304362 [Zea mays]
Zm00001d045951	4.01947	3.18516	3.36682	5.40544	7.32826	5.39708	hypothetical protein ZEAMMB73_Zm00001d045951 [Zea mays]
Zm00001d046273	4.17752	3.59661	3.10398	5.64122	6.1461	5.98601	initiator tRNA phosphoribosyl transferase family protein [Zea mays]
Zm00001d015309	3.69822	3.85519	3.0757	5.78256	6.45089	5.73884	uncharacterized protein LOC100285167 isoform X1 [Zea mays]
Zm00001d038683	4.57237	3.34327	3.45181	4.52493	6.38608	6.28873	unknown [Zea mays]
Zm00001d046706	3.32698	3.19679	1.79734	6.18497	6.53746	7.50812	Dihydroflavonol-4-reductase [Zea mays]
Zm00001d013075	2.49767	3.51129	4.53613	6.33311	7.36848	4.27834	uncharacterized protein LOC100280273 precursor [Zea mays]
Zm00001d045048	3.7643	3.12569	3.22937	4.7995	6.2716	7.33311	pectinesterase precursor [Zea mays]
Zm00001d013469	3.79736	3.80205	3.44944	6.46239	5.25514	5.74085	Putative phosphatidylinositol-4-phosphate-5-kinase [Zea mays]
Zm00001d013834	4.09346	3.73279	2.63027	4.81188	6.20003	7.02322	AAA-ATPase At2g46620 [Zea mays]
Zm00001d047764	3.265	2.55252	2.1667	6.47339	6.9454	7.06238	uncharacterized protein LOC100274758 [Zea mays]
Zm00001d033481	3.30548	3.44402	3.98201	5.88091	6.39946	5.39816	Far-red impaired responsive (FAR1) family protein [Zea mays]
Zm00001d048398	3.76518	3.56474	3.51704	5.73637	5.76845	5.98515	uncharacterized protein LOC100274824 [Zea mays]
Zm00001d017852	2.74167	3.41739	1.94134	4.45344	7.97117	7.7923	--
Zm00001d022006	3.4885	2.87195	2.74988	6.28538	6.20128	6.71814	Lipase-like protein [Zea mays]
Zm00001d005875	2.44295	2.16625	1.88134	7.38094	6.76265	7.66662	Homeobox-leucine zipper protein HAT14 [Zea mays]
Zm00001d025116	1.75758	1.67544	2.26291	5.94025	8.0995	8.56427	Methylesterase 3 [Zea mays]
Zm00001d010798	2.88326	3.34138	3.34363	6.16717	5.92889	6.62628	uncharacterized protein LOC100381528 [Zea mays]
Zm00001d014145	2.45985	2.55292	2.21321	7.13697	6.77748	7.13534	uncharacterized protein LOC103626206 [Zea mays]
Zm00001d007785	2.83616	1.8303	2.26402	6.8396	7.48554	7.01695	nitrate and chloride transporter [Zea mays]
Zm00001d040383	3.95846	3.62894	3.36613	5.67362	6.32912	5.28844	uncharacterized protein LOC100278776 [Zea mays]
Zm00001d018003	4.60308	2.32225	2.43306	7.30723	6.30803	5.26394	hypothetical protein ZEAMMB73_Zm00001d018003 [Zea mays]
Zm00001d053680	3.65246	4.34713	3.06659	6.29116	5.50435	5.27891	uncharacterized protein LOC100276605 [Zea mays]
Zm00001d021484	2.25443	3.20134	3.42391	3.9371	8.18578	7.12654	uncharacterized LOC100216894 isoform X1 [Zea mays]
Zm00001d005498	3.91719	3.67377	3.47371	5.65677	5.4836	5.92294	Guanosine nucleotide diphosphate dissociation inhibitor 2 [Zea mays]
Zm00001d023417	4.13489	3.25789	3.27375	4.74488	6.14641	6.54948	probable glycosyltransferase 3 [Zea mays]
Zm00001d051323	3.37444	3.67008	3.88719	6.62554	5.64338	4.88141	probable serine/threonine-protein kinase PBL19 [Zea mays]
Zm00001d028237	3.0106	3.562	3.46339	5.54592	5.97693	6.44901	hypothetical protein ZEAMMB73_Zm00001d028237 [Zea mays]
Zm00001d006017	2.63644	2.65166	2.16984	6.39369	7.53693	6.60818	putative protein kinase superfamily protein [Zea mays]
Zm00001d034635	1.16269	0.94756	0.787919	7.0067	9.27665	8.79336	chalcone--flavonone isomerase [Zea mays]
Zm00001d014818	3.00471	2.37811	2.78071	6.56094	6.54099	6.70523	GDSL esterase/lipase At1g71691 isoform X2 [Zea mays]
Zm00001d052918	3.84648	3.62717	3.25296	5.52496	6.55291	5.14215	ubiquitin-protein ligase/ zinc ion binding protein [Zea mays]
Zm00001d011570	3.02073	3.33889	3.53044	6.10418	6.66075	5.28446	RING/U-box superfamily protein [Zea mays]
Zm00001d053293	3.96789	3.76294	3.12363	5.39881	6.15689	5.51449	calcineurin B-like protein 4 isoform X1 [Zea mays]
Zm00001d016443	4.08159	3.10621	3.94175	5.23128	6.18291	5.3749	uncharacterized protein LOC100384634 isoform X1 [Zea mays]
Zm00001d005472	3.69977	3.62584	3.24598	5.42396	5.83862	6.08113	unknown [Zea mays]
Zm00001d038201	3.19081	3.3607	2.84622	3.63712	7.43929	7.43013	auxin-inducible protein [Zea mays]
Zm00001d028611	1.87423	1.58734	1.87561	7.80405	7.72251	7.03119	Callose synthase 11 [Zea mays]
Zm00001d036152	1.69407	2.54135	2.92305	7.02646	7.12528	6.5557	hypothetical protein ZEAMMB73_Zm00001d036152 [Zea mays]
Zm00001d034257	1.54651	1.21056	1.12039	7.75865	7.54327	8.67438	putative prolin-rich extensin-like receptor protein kinase family protein isoform X1 [Zea mays]
Zm00001d007518	3.45617	2.7304	3.0899	6.2984	6.24567	6.00145	pentatricopeptide repeat-containing protein At4g14850 [Zea mays]
Zm00001d003089	2.36104	3.02022	3.35545	6.57433	6.10095	6.37927	Phosphatidylinositol N-acetyglucosaminlytransferase subunit P-related [Zea mays]
Zm00001d016929	0.082711	0.012695	0	10.7848	8.7833	8.11063	hypothetical protein ZEAMMB73_Zm00001d016929 [Zea mays]
Zm00001d026039	2.86035	2.90835	2.66515	7.09658	6.6502	5.54746	Protein binding protein [Zea mays]
Zm00001d048738	1.40132	2.44058	2.18126	6.5238	8.5935	6.57422	Aldehyde dehydrogenase family 7 member A1, partial [Zea mays]
Zm00001d042655	3.07814	1.73029	2.66568	6.28234	5.98025	7.95739	signal recognition particle receptor subunit alpha homolog [Zea mays]
Zm00001d039589	2.77082	3.01604	3.6971	5.85522	6.65123	5.68842	gigantea2 [Zea mays]
Zm00001d028530	3.0656	4.10209	3.38135	5.83986	5.49122	5.74969	hypothetical protein ZEAMMB73_Zm00001d028530 [Zea mays]
Zm00001d025684	2.2967	2.3997	1.72185	5.83698	7.57449	7.77987	SUPPRESSOR OF GAMMA RESPONSE 1 isoform X1 [Zea mays]
Zm00001d043628	0.262996	0.259104	0.26876	8.59294	7.74482	10.444	Ketol-acid reductoisomerase chloroplastic [Zea mays]
Zm00001d041148	2.11527	2.34985	3.32499	5.71171	7.33024	6.72993	hypothetical protein ZEAMMB73_Zm00001d041148 [Zea mays]
Zm00001d014965	3.31837	3.38787	3.70561	5.42642	5.70473	6.01467	Glycosyltransferase [Zea mays]
Zm00001d049855	2.17777	2.32415	2.27515	2.31379	8.61385	9.79607	3&apos;-5&apos;-exoribonuclease family protein [Zea mays]
Zm00001d029012	3.23461	3.74885	3.3271	5.9153	6.32532	4.94807	Leucine-rich repeat protein kinase family protein [Zea mays]
Zm00001d002549	3.84029	2.93146	3.73751	4.94589	4.862	7.15658	uncharacterized protein LOC100501780 [Zea mays]
Zm00001d053775	3.12035	3.53082	3.71272	6.0941	6.20495	4.8063	uncharacterized protein LOC100193507 [Zea mays]
Zm00001d047043	3.19289	3.21972	4.2083	5.83949	5.77957	5.19666	Chaperone DnaJ-domain superfamily protein [Zea mays]
Zm00001d027367	3.62299	3.11349	2.97111	6.07091	5.5172	6.11715	riboflavin biosynthesis protein PYRD, chloroplastic isoform X1 [Zea mays]
Zm00001d039051	3.66694	3.63074	3.33452	5.77034	5.08675	5.89342	Sugar transporter ERD6-like 6 [Zea mays]
Zm00001d010961	2.39572	2.01922	2.13298	6.76417	7.19862	6.85722	putative serine/threonine-protein kinase-like protein CCR3 [Zea mays]
Zm00001d029723	4.22391	3.20481	3.0035	5.35504	5.75227	5.8259	mu-crystallin [Zea mays]
Zm00001d013594	0.123325	0	0.058509	9.74457	8.97081	8.41488	mRNA cap guanine-N7 methyltransferase 2 [Zea mays]
Zm00001d047806	3.80314	2.93245	4.00387	5.30476	5.39269	5.86184	uncharacterized protein LOC100216999 [Zea mays]
Zm00001d008582	2.32385	2.9112	2.59792	7.98824	5.96852	5.50721	hypothetical protein ZEAMMB73_Zm00001d008582 [Zea mays]
Zm00001d009796	1.15538	2.91474	1.1972	9.42702	8.9323	3.65863	prefoldin subunit 6 [Zea mays]
Zm00001d046625	3.29515	3.42444	3.0479	6.84751	4.83758	5.80624	calcium-binding protein [Zea mays]
Zm00001d052191	1.82841	2.21949	2.40644	6.69631	6.63531	7.46198	uncharacterized protein LOC100382230 precursor [Zea mays]
Zm00001d052076	3.13545	3.41783	3.31103	5.9798	6.20376	5.17462	Tetraspanin-2 [Zea mays]
Zm00001d050026	3.17379	3.02211	3.14117	5.16864	6.10014	6.60138	purple acid phosphatase 23, partial [Zea mays]
Zm00001d004917	2.92784	3.19981	1.67419	5.59688	6.83944	6.90325	putative RING zinc finger domain superfamily protein [Zea mays]
Zm00001d025966	4.1493	3.15257	2.8073	5.69341	4.81543	6.52275	Cysteine-type endopeptidase/ ubiquitin thiolesterase [Zea mays]
Zm00001d041589	0.479092	0.042482	0.166853	9.70863	7.52339	9.21262	Ankyrin repeat family protein [Zea mays]
Zm00001d023887	2.31642	2.10548	1.80213	6.9381	7.00862	6.95803	uncharacterized protein LOC100284652 [Zea mays]
Zm00001d034691	0	0	0	10.2557	9.5656	7.23548	RAN GTPase-activating protein 2 [Zea mays]
Zm00001d020996	0	0	0	9.74654	9.09435	8.21371	Cyclin-B1-4 [Zea mays]
Zm00001d052202	2.13197	1.0365	1.50412	7.56838	6.88641	7.91334	Oxysterol-binding protein-related protein 3B [Zea mays]
Zm00001d016182	3.92324	3.05727	3.20838	5.15728	5.99708	5.69645	uncharacterized protein LOC100279673 isoform X1 [Zea mays]
Zm00001d026289	3.12764	2.91475	2.89972	6.51666	5.93786	5.61744	probable potassium transporter 11 isoform X1 [Zea mays]
Zm00001d023266	1.31305	1.21038	1.43378	6.99326	7.52436	8.52256	Aladin, partial [Zea mays]
Zm00001d042917	2.70612	2.92826	3.16909	7.06489	5.65989	5.44453	Trihelix transcription factor ASIL2 [Zea mays]
Zm00001d034700	3.13965	2.82407	3.0143	3.33297	6.25274	8.37249	protein GRAVITROPIC IN THE LIGHT 1 [Zea mays]
Zm00001d028039	3.64159	3.10441	3.35268	6.11022	4.90256	5.82285	putative protein S-acyltransferase 22 [Zea mays]
Zm00001d022525	3.36015	3.21015	3.57249	6.58602	5.22618	4.95975	C2C2-Dof transcription factor, partial [Zea mays]
Zm00001d041801	1.96525	2.38873	3.10876	7.89411	6.53199	4.99747	D8Ertd354e protein [Zea mays]
Zm00001d023583	2.83189	2.85147	3.42973	6.38668	5.83329	5.53768	uncharacterized protein LOC100383294 [Zea mays]
Zm00001d025338	4.09717	2.86031	2.87783	6.52351	5.49172	4.98351	uncharacterized protein LOC100277048 [Zea mays]
Zm00001d036116	2.32998	2.64702	2.6818	5.93055	6.3062	6.88359	hypothetical protein ZEAMMB73_Zm00001d036116 [Zea mays]
Zm00001d006521	4.05017	2.97367	3.52088	4.92613	5.57581	5.722	uncharacterized protein LOC103647721 [Zea mays]
Zm00001d036663	1.6573	1.5763	1.68644	7.52754	8.17868	6.12587	hypothetical protein ZEAMMB73_Zm00001d036663 [Zea mays]
Zm00001d013797	2.34221	2.99275	3.7364	6.3502	5.90119	5.4191	endoribonuclease Dicer homolog 2a isoform X1 [Zea mays]
Zm00001d034067	3.192	3.30132	2.96314	4.35043	6.26481	6.65358	uncharacterized protein LOC100383681 [Zea mays]
Zm00001d029720	3.60094	3.9572	2.82822	5.32075	4.73763	6.27676	ABC-type Co2+ transport system, permease component [Zea mays]
Zm00001d042469	3.46012	3.39817	3.39884	4.99676	6.04003	5.41999	hypothetical protein ZEAMMB73_Zm00001d042469 [Zea mays]
Zm00001d004753	3.00968	2.33707	2.01238	5.33851	6.33445	7.61475	dirigent protein 22 [Zea mays]
Zm00001d020622	3.17558	3.72206	2.93291	5.46975	5.85083	5.47991	BRCT domain-containing DNA repair protein [Zea mays]
Zm00001d026273	1.26885	1.59257	1.15254	8.3663	6.94986	7.26881	uncharacterized protein LOC100279863 [Zea mays]
Zm00001d027745	2.97648	2.64625	2.52327	7.12077	4.84026	6.3751	hypothetical protein ZEAMMB73_Zm00001d027745 [Zea mays]
Zm00001d034511	3.64174	3.26106	3.56729	5.48342	5.57565	4.92572	uncharacterized protein LOC100192098 isoform X1 [Zea mays]
Zm00001d034823	2.96007	3.40191	3.54746	5.45952	5.2777	5.7797	ALBINO3-like protein 1 chloroplastic [Zea mays]
Zm00001d016697	3.38179	3.55491	3.44373	4.50442	5.50535	6.02573	germin-like protein subfamily 3 member 2 precursor [Zea mays]
Zm00001d053398	2.75575	2.61355	2.45436	6.84807	5.78549	5.92272	Acid phosphatase/vanadium-dependent haloperoxidase-related protein [Zea mays]
Zm00001d015239	1.93033	2.52538	2.82947	6.90459	6.31201	5.86504	unknown [Zea mays]
Zm00001d025126	2.3894	2.42748	2.78685	5.9336	6.32068	6.49933	CASP-like protein 2A2 [Zea mays]
[truncated: 3,836 more rows]
